# Supplementary material for: Representation of Patients With Chronic Kidney Disease in Clinical Trials of Cardiovascular Disease Medications: A Systematic Review
Source: JAMA Netw Open. 2024 Mar 7;7(3):e240427. doi: 10.1001/jamanetworkopen.2024.0427 (PMC10921252; doi:10.1001/jamanetworkopen.2024.0427)
Supplement: Supplement 2. — Legend. eTable 1. Antihypertensives (Mono) eTable 2. Antihypertensives (Multiple) eTable 3. Antihypertensives (Other) eTable 4. Lipid-Lowering (Mono) eTable 5. Lipid-Lowering (Multiple) eTable 6. Lipid-Lowering (Other) eTable 7. Antiplatelet (Mono) eTable 8. Antiplatelet (Multiple) eTable 9. Glucose-Lowering (Mono) eTable 10. Glucose-Lowering (Multiple) [file jamanetwopen-e240427-s002.xlsx]

## Sheet: Table of contents
Colombijn JMT, Idema DL, van Beem S, et al. Representation of patients with chronic kidney disease in clinical trials of cardiovascular disease medications: a systematic review and meta-analysis. JAMA Netw Open. 2024;7(2):e240427. doi:10.1001/jamanetworkopen.2024.0427
This supplemental material has been provided by the authors to give readers additional information about their work.
Legend
eTable 1. Antihypertensives (Mono)
eTable 2. Antihypertensives (Multiple)
eTable 3. Antihypertensives (Other)
eTable 4. Lipid-Lowering (Mono)
eTable 5. Lipid-Lowering (Multiple)
eTable 6. Lipid-Lowering (Other)
eTable 7. Antiplatelet (Mono)
eTable 8. Antiplatelet (Multiple)
eTable 9. Glucose-Lowering (Mono)
eTable 10. Glucose-Lowering (Multiple)

## Sheet: LEGEND
How to use this supplemental table
Determine whether the comparison you are interested in is between two monotherapies, or whether at least one of the interventions has multiple medications included
If both interventions are monotherapies, and they are within the same category (see below), you need to navigate to the sheet for that category that has '(mono)' at the end of its title
If either intervention includes multiple medications, but they are still all within the same category (see below), you need to navigate to the sheet for that category that has '(multiple)' at the end of its title
Comparisons between interventions (mono therapies or multiple medications) that include medications from multiple categories, can be found at the sheet for the first category (based on the order below) with '(other)' at the end of its title
Once you have navigated to the correct sheet, you need to determine whether the comparison you are interested in is against placebo, to another medication of the same type, to a medication of another type, or to usual/standard care
Comparisons to placebo can be found directly under the heading for the medication type you are interested in as the intervention
Comparisons to another medication of the same type (or another duration/dosage) can be found below the comparisons to placebo
If the comparison you are interested in is to a medication of another type, this comparison can be found under the heading for the medication type that appears first in the list below, and then below the comparisons to another medication of the same type
If either of the interventions contains more medication types than the other, the comparison can be found under the heading that has the intervention with the most medication types
Comparisons to usual/standard care can be found as the last subheading under the heading for the medication type you are interested in as the intervention
Comparisons are presented in order of the medication categories/types listed below, then on alphabetical order (intervention, then comparator) and last on name of the trial
How to use - examples
You are interested in the comparison between beta-blockers and ACE-inhibitors
This is a comparison between two monotherapies in the category antihypertensives, so you navigate to the first sheet: 1. Antihypertensives (mono)
The comparison is against medication of another type, of which ACE-inhibitors are first in the order listed below
Hence, you navigate to the heading ACE-inhibitors, and look for the subheading that says 'ACE-inhibitors vs. beta-blockers', where you will find the comparisons of interest
You are interested in the comparison between only insulin and the combination of insulin with a GLP-1 receptor agonist
At least one intervention in this comparison consists of multiple medications, that can all be found in a single category (glucose-lowering drugs), so you navigate to the sheet: 10. Glucose-lowering (multiple)
One of the interventions of interest contains two medication types, the other one, so the comparison can be found under the heading for the two medication types
Of insulin and GLP-1 receptor agonists, insulin appears first in the list below, so the heading you are looking for is 'Insulin with GLP-1 receptor agonists'
The comparison you are looking for is against only insulin, so the subheading where you can find these studies is 'Insulin with GLP-1 receptor agonists vs. insulin'
You are interested in the comparison between a statin and an antiplatelet with only a statin
Not all medication types are in the same category, so you navigate to the category that comes first in the list below, with '(other)' behind its title, which is 6. Lipid-lowering (other)
On this sheet you can find the heading 'Statins with other categories' under which there is a subheading 'Statins with antiplatelets vs. statins'
Medication types included per category
Antihypertensives	Lipid-lowering drugs	Antiplatelets and anticoagulants	Glucose-lowering drugs
ACE-inhibitors	Statins	Salicylates	Biguanides
Angiotensin receptor blockers	Selective cholesterol absorption inhibitors	P2Y12 inhibitors	Sulphonylureas
Mineralocorticoid receptor antagonists	PCSK-9 inhibitors	Other platelet inhibitors	Insulin
Renin inhibitors	Niacin	Vitamin K antagonists	SGLT-2 inhibitors
Neprilysin inhibitors	Fibrates	Direct oral anticoagulants	GLP-1 receptor agonists
Beta-blockers	Bile acid sequestrants	Heparins	DPP-4 inhibitors
Dihydropyridine calcium channel-blockers	Other lipid-lowering drugs		Thiazolidinediones
Non-dihydropyridine calcium channel-blockers			Alpha-glucosidase inhibitors
Thiazide diuretics			Meglitinides
Diuretics			Other glucose lowering drugs
Alpha-blockers
Vasodilators
Centrally acting antihypertensives
Other antihypertensives
ABBREVIATIONS
ACE	Angiotensin converting enzyme
BID	Two times per day
DAPT	Dual antiplatelet therapy
DOAC	Direct oral anticoagulation
DPP-4	Dipeptidylpeptidase-4
eGFR	Estimated glomerular filtration rate
GLP-1	Glucagon-like peptide-1
NPH	Neutral protamine hagedorn
NR	Not reported
OAD	Oral antidiabetic
PCSK-9	Proprotein convertase subtilisin/kexin type 9
PFO	Patent foramen ovale
PTA	Percutaneous transluminal angioplasty
Q3D	Three times per day
QD	Once per day
QW	Every week
QWS-AI	Once weekly suspension by auto-injector
RAAS	Renin-angiotensin-aldosterone system
SAPT	Single antiplatelet therapy
SGLT-2	Sodium-glucose cotransporter-2
TAPT	Triple antiplatelet therapy
VKA	Vitamin K antagonist
ABBREVIATIONS FOR COMPANY NAMES
GP	Geropharm
LY	Lilly
MK	Merck
SAR	Sanofi

## Sheet: 1. Antihypertensives (mono)
Name of trial	Year of publication	Clinical trial number	Location	Funding sources	Follow-up (months)	Sample size (N)	Mean age (years)	Sex (% male)	Mean eGFR (ml/min/1.73m2)	Mean serum creatinine (mg/dL)	Intervention 1	Intervention 2/Comparator	Reported outcomes								Is there an exclusion criterium based on kidney function?
													All-cause mortality	Cardiovascular mortality	MACE/other composite endpoint	Coronary artery disease	Hospitalisation for heart failure	Cerebrovascular disease	Peripheral arterial disease	End-stage kidney disease
ACE-INHIBITORS
ACE-inhibitors vs. placebo
Hou et al., 2006	2006	NCT00270426	Asia/Australia/other	Institutional	40.8	422	44.8	49.5	29.7	3.4	Benazepril	Placebo	x			x	x	x		x	Yes: eGFR > 70 ml/min/1.73m2 or < 20 ml/min/1.73m2 and/or serum creatinine > 5 mg/dL or < 1.5 mg/dL
DEMAND	2011	NCT00157586	Europe	Industry	12	380	61	65.2632	99	0.9	Delapril	Placebo	x	x	x						Yes: serum creatinine > 1.5 mg/dL
Jones-Burton et al., 2010	2010	NCT00543413	North America	Industry	0.919938	160	53	52			Enalapril	Placebo	x								No
RASS	2002	NCT00143949	North America	Industry/Government	60	285	30.5	47	128.8	0.8	Enalapril	Placebo	x	x							Yes: eGFR < 90 ml/min/1.73m2
SOLVD	1991	NCT00000516	Multi-continental study	Institutional	41.4	2569	60.8	80.4			Enalapril	Placebo	x	x		x	x	x			Yes: serum creatinine > 2.5 mg/dL
TOMHS	1993	NCT00000522	North America	Government/Institutional	52.8	902	54.8	61.8			Enalapril	Placebo	x	x	x	x		x			No
PREVEND IT	2004	NCT03073018	Europe	Industry/Not for profit organisation	46	864	51	65		1.03	Fosinopril	Placebo	x	x	x	x	x	x	x		Yes: eGFR < 60% of the normal age-adjusted value
CTAF-2	2021	NCT00461903	North America	Institutional	11.2	315	66.4	58.5			Perindopril	Placebo						x			Yes: serum creatinine > 2.0 mg/dL
PEP-HF	2006	NR	Europe	Industry	26.2	850	76	45		1.1	Perindopril	Placebo	x	x	x	x	x	x			Yes: serum creatinine > 2.3 mg/dL
IMAGINE	2008	NCT00269243	Multi-continental study	Industry	35.4	2553	61	87		0.99	Quinapril	Placebo	x	x	x	x	x	x			Yes: serum creatinine > 2.3 mg/dL and/or Kidney transplant
DREAM	2006	NCT00095654	Multi-continental study	Industry/Government	36	5269	54.7	41.5			Ramipril	Placebo	x	x	x	x	x	x	x	x	Yes: eGFR < 36 ml/min/1.73m2 and/or serum creatinine > 2.3 mg/dL
PREFACE	2022	NCT00736294	Europe	Institutional/Government	60	198	67	79.8			Ramipril	Placebo	x				x	x			Yes: Kidney disease (clinician reported/medical record)
RAAS	2008	NCT00141778	North America	Institutional	0.25	232	59	66.3333	79	1	Ramipril	Placebo	x			x					Yes: serum creatinine > 1.6 mg/dL
STARR	2009	NCT00140647	Multi-continental study	Industry/Not for profit organisation	36	1425	54.3	45			Ramipril	Placebo	x	x	x	x	x	x			No
BENEDICT	2004	NCT00235014	Multi-continental study	Industry	48	1209	62.3	52.8		0.9	Trandolapril	Placebo	x	x	x						Yes: serum creatinine > 1.5 mg/dL
PEACE	2004	NCT00000558	Multi-continental study	Industry/Institutional	57.6	8290	64	82	79.7031	1	Trandolapril	Placebo	x	x	x	x	x	x			Yes: serum creatinine > 2.0 mg/dL
ACE-inhibitors vs. angiotensin receptor blockers
CEREBRAL*	2015	NCT00126516	Asia/Australia/other	Industry	24	346					ACE-inhibitor	Angiotensin receptor blocker	x			x	x	x			Yes: Renal insufficiency (clinician reported/medical record)
ARCHIPELAGO	2009	NCT00296218	Multi-continental study	Industry	2	440	61.6	74			Enalapril	Irbesartan		x	x	x	x	x			Yes: eGFR < 30 ml/min/1.73m2 and/or Kidney disease (clinician reported/medical record)
RASS	2002	NCT00143949	North America	Industry/Government	60	285	30.5	47	128.8	0.8	Enalapril	Losartan	x	x							Yes: eGFR < 90 ml/min/1.73m2
SOT-AT1	2011	NCT00360763	Asia/Australia/other	Industry/Government/Institutional	1.8	512	58	53.3			Imidapril	Candesartan	x			x					Yes: serum creatinine > 2.2 mg/dL and/or Dialysis
Zappe et al., 2015	2015	NCT00241124	Europe	Industry	6	1082	61.5	55.6			Lisinopril	Valsartan	x								No
Bönner et al., 2013	2013	NCT00760214	Multi-continental study	Industry	5.5	884	56.9	52.4			Ramipril	Azilsartan	x								Yes: eGFR < 30 ml/min/1.73m2
ONTARGET	2008	NCT00153101	Multi-continental study	Industry	57	25620	66.4	73		1.06	Ramipril	Telmisartan	x	x	x	x	x	x		x	Yes: serum creatinine > 3.0 mg/dL
PRISMA I	2006	NCT00274612	Multi-continental study	Unspecified/miscellaneous	3.21978	801	53.6	59.8			Ramipril	Telmisartan						x			Yes: Kidney disease (clinician reported/medical record)
ACE-inhibitors vs. mineralocorticoid receptor antagonists
RAAS	2008	NCT00141778	North America	Institutional	0.25	232	59	66.3333	79	1	Ramipril	Spironolactone	x			x					Yes: serum creatinine > 1.6 mg/dL
ACE-inhibitors vs. renin inhibitors
ATMOSPHERE	2016	NCT00853658	Multi-continental study	Industry	36.6	7016	63.3	78.264	74		Enalapril	Aliskiren	x	x	x		x	x		x	Yes: eGFR < 40 ml/min/1.73m2
Jones-Burton et al., 2010	2010	NCT00543413	North America	Industry	0.919938	160	53	52			Enalapril	MK-8141	x								No
Strasser et al., 2007	2007	NCT00219050	Multi-continental study	Industry	1.8	183	55.4	56.8			Lisinopril	Aliskiren	x			x					No
Verdecchia et al., 2009	2009	NCT00219167	Europe	Industry	1.8	355	73	40.2817		0.89	Lisinopril	Aliskiren	x					x			Yes: serum creatinine > 2.0 mg/dL (male) or serum creatinine > 1.8 mg/dL (female)
Uresin et al., 2007	2007	NCT00219089	Multi-continental study	Industry	1.8	837	59.8	58.7			Ramipril	Aliskiren	x								No
Zhu et al., 2012	2012	NCT00529451	Asia/Australia/other	Industry	1.8	1316	53.2	55.5			Ramipril	Aliskiren	x					x			No
ACE-inhibitors vs. beta-blockers
TOMHS	1993	NCT00000522	North America	Government/Institutional	52.8	902	54.8	61.8			Enalapril	Acebutolol	x	x	x	x		x			No
HDPAL	2014	NCT00582114	North America	Institutional	24	200	52.7	65.5		10.1	Lisinopril	Atenolol	x	x	x	x	x	x	x		Yes: Not receiving dialysis
CIBIS III	2005	NR	Europe	Industry	14.64	1010	72	68		1.13	Enalapril	Bisoprolol	x		x		x				Yes: serum creatinine > 2.5 mg/dL
ACE-inhibitors vs. dihydropyridine calcium channel-blockers
TOMHS	1993	NCT00000522	North America	Government/Institutional	52.8	902	54.8	61.8			Enalapril	Amlodipine	x	x	x	x		x			No
ALLHAT	2003	NCT00000542	Multi-continental study	Industry/Institutional	38.4	24316	66.9	53.3	78.5	1	Lisinopril	Amlodipine	x	x	x	x	x	x			Yes: serum creatinine > 2.0 mg/dL
GENHAT	2005	NCT00563901	North America	Institutional	58.8	37939	67	53		1	Lisinopril	Amlodipine	x	x		x	x	x	x	x	Yes: serum creatinine > 2.0 mg/dL
ACE-inhibitors vs. non-dihydropyridine calcium channel-blockers
BENEDICT	2004	NCT00235014	Multi-continental study	Industry	48	1209	62.3	52.8		0.9	Trandolapril	Verapamil	x	x	x						Yes: serum creatinine > 1.5 mg/dL
ACE-inhibitors vs. thiazide diuretics
TOMHS	1993	NCT00000522	North America	Government/Institutional	52.8	902	54.8	61.8			Enalapril	Chlorthalidone	x	x	x	x		x			No
GENHAT	2005	NCT00563901	North America	Institutional	58.8	37939	67	53		1	Lisinopril	Chlorthalidone	x	x		x	x	x	x	x	Yes: serum creatinine > 2.0 mg/dL
ALLHAT	2003	NCT00000542	Multi-continental study	Industry/Institutional	38.4	24316	66.9	53.3	78.5	1	Lisinopril	Chlorthalidone	x	x	x	x	x	x			Yes: serum creatinine > 2.0 mg/dL
ACE-inhibitors vs. alpha-blockers
TOMHS	1993	NCT00000522	North America	Government/Institutional	52.8	902	54.8	61.8			Enalapril	Doxazosin	x	x	x	x		x			No
GENHAT	2005	NCT00563901	North America	Institutional	58.8	37939	67	53		1	Lisinopril	Doxazosin	x	x		x	x	x	x	x	Yes: serum creatinine > 2.0 mg/dL
ACE-inhibitors vs. control/treatment as usual/no treatment
PHARAO	2008	NCT00325806	Europe	Industry	36	1008	62.2	48.4			Ramipril	Control	x	x	x	x		x			Yes: eGFR < 30 ml/min/1.73m2
REIN	1999	NR	Europe	Institutional	31	186	49.7	75	46.6	2	Ramipril	Usual care	x		x	x	x	x		x	Yes: eGFR < 20 ml/min/1.73m2 or eGFR > 70 ml/min/1.73m2
ARCADIA	2021	NCT00985322	Europe	Government	33	269	64	67			Ramipril	Non-RAAS inhibitor	x	x	x	x		x			Yes: Not receiving dialysis
ANGIOTENSIN RECEPTOR BLOCKERS
Angiotensin receptor blockers vs. placebo
Bakris et al., 2011	2011	NCT00696241	Multi-continental study	Industry/Institutional	1.4	1275	58	50			Azilsartan	Placebo	x								Yes: eGFR < 30 ml/min/1.73m2
Juhasz et al., 2018	2018	NCT02203916	Asia/Australia/other	Institutional	1.37991	491	59	73.1	88.7		Azilsartan	Placebo	x								Yes: eGFR < 30 ml/min/1.73m2
Kipnes et al., 2015	2015	NCT00696384	Multi-continental study	Industry	7.37327	418	52.1	49.8			Azilsartan	Placebo	x								Yes: eGFR < 30 ml/min/1.73m2
CHARM-Added	2003	NCT00634309	Multi-continental study	Industry	41	2548	64	78			Candesartan	Placebo	x	x		x	x	x			Yes: serum creatinine > 3.0 mg/dL
CHARM-Alternative	2003	NCT00634400	Multi-continental study	Industry	33.7	2028	66.5	68.2			Candesartan	Placebo	x	x		x	x	x			Yes: serum creatinine > 3.0 mg/dL
CHARM-Preserved	2018	NCT00634712	Multi-continental study	Industry/Institutional	36.6	3023	67.2	59.9			Candesartan	Placebo	x	x	x	x	x	x			Yes: serum creatinine > 3.0 mg/dL
SCAST	2011	NCT00120003	Europe	Industry/Government/Institutional	6	2029	70.9	58		0.93	Candesartan	Placebo	x	x	x	x		x			Yes: serum creatinine > 2.0 mg/dL (male) or serum creatinine > 1.7 mg/dL (female)
Tveit et al., 2007	2007	NCT00130975	Europe	Industry	6	171	63.5	77.2			Candesartan	Placebo	x	x							Yes: serum creatinine > 2.5 mg/dL
ROADMAP	2011	NCT00185159	Europe	Industry	38.4	4447	57.7	46.1	84.9	0.88	Olmesartan	Placebo	x	x	x	x	x	x	x	x	Yes: eGFR < 30 ml/min/1.73m2
ACTIVE 1	2011	NCT00249795	Multi-continental study	Industry	49.2	9016	69.6	60.7	75		Irbesartan	Placebo	x	x	x	x	x	x			No
I-Preserve	2008	NCT00095238	Multi-continental study	Industry	49.5	4128	72	40	72.5	1	Irbesartan	Placebo	x	x	x	x	x	x			Yes: serum creatinine > 2.5 mg/dL
Irbesartan Diabetic Nephropathy Trial	2001	NR	Multi-continental study	Industry	30.6201	1715	59	66		1.67	Irbesartan	Placebo	x		x					x	Yes: serum creatinine > 3.0 mg/dL or serum creatinine < 1.0 mg/dL (male) or serum creatinine < 1.2 mg/dL (female)
IRMA 2	2001	NCT00317915	Europe	Unspecified/miscellaneous	24	590	58	68.5	109	1.1	Irbesartan	Placebo			x						Yes: serum creatinine > 1.5 mg/dL (male) or serum creatinine > 1.1 mg/dL (female)
RASS	2002	NCT00143949	North America	Industry/Government	60	285	30.5	47	128.8	0.8	Losartan	Placebo	x	x							Yes: eGFR < 90 ml/min/1.73m2
RENAAL	2001	NCT00308347	Multi-continental study	Industry	40.8	1513	60	63.1	39.6	1.9	Losartan	Placebo	x	x	x	x	x	x		x	Yes: serum creatinine > 3.0 mg/dL or serum creatinine < 1.5 mg/dL (male) or serum creatinine < 1.1 mg/dL (female)
Weil et al., 2013	2013	NCT00340678	North America	Institutional	72	169	41	27	164		Losartan	Placebo	x	x							Yes: serum creatinine > 1.4 mg/dL
ANTIPAF Trial	2012	NCT00098137	Europe	Industry	12	425	61.5	41.4		0.9	Olmesartan	Placebo	x	x	x	x		x			Yes: serum creatinine > 1.8 mg/dL
Bakris et al., 2011	2011	NCT00696241	Multi-continental study	Industry/Institutional	1.4	1275	58	50			Olmesartan	Placebo	x								Yes: eGFR < 30 ml/min/1.73m2
ORIENT	2011	NCT00141453	Asia/Australia/other	Industry	48	577	59.1	69		1.62	Olmesartan	Placebo	x	x	x	x	x	x	x	x	Yes: Kidney disease (clinician reported/medical record)
PRoFESS	2009	NCT00153062	Multi-continental study	Industry	28.8	20332	66.2	64			Telmisartan	Placebo	x	x	x	x		x			Yes: eGFR < 36 ml/min/1.73m2 and/or serum creatinine > 3.0 mg/dL
TRANSCEND	2008	NCT00153101	Multi-continental study	Industry	56	5926	66.9	57.1		1.04	Telmisartan	Placebo	x	x	x	x	x	x			Yes: serum creatinine > 3.0 mg/dL
EFFERVESCENT	2016	NCT00208767	North America	Industry/Institutional	24	120	60	51		0.95	Valsartan	Placebo	x					x			Yes: serum creatinine > 2.5 mg/dL
GISSI-AF	2009	NCT00376272	Europe	Government/Institutional	12	1442	67.9	62.8			Valsartan	Placebo	x					x			Yes: serum creatinine > 2.5 mg/dL
NAC-MD-01	2014	NCT01508026	North America	Industry	1.8	4161	51.3	55.3			Valsartan	Placebo	x			x		x			Yes: eGFR < 60 ml/min/1.73m2
NAVIGATOR	2010	NCT00097786	Multi-continental study	Industry	78	9306	63	49.4	79.8		Valsartan	Placebo	x	x	x	x	x	x	x		Yes: serum creatinine > 2.5 mg/dL
Oparil et al., 2007	2007	NCT00219180	Multi-continental study	Industry	1.83988	1797	52.3	60.8			Valsartan	Placebo	x	x							No
RATIO	2017	NCT01281306	Multi-continental study	Industry	1.8	852	62	55			Valsartan	Placebo	x	x							No
Ruilope et al., 2010	2010	NCT00549770	Multi-continental study	Industry	1.15068	1328	53	57			Valsartan	Placebo	x			x					Yes: Kidney disease (clinician reported/medical record)
Tomasik et al., 2015*	2015	NCT01805804	Europe	Government	12	100					Valsartan	Placebo	x	x							Yes: Kidney disease (clinician reported/medical record)
val-HeFT	2001	NR	North America	Industry	23	5010	63	80			Valsartan	Placebo	x	x	x		x				No
VALIDD	2007	NCT00170924	North America	Industry	8.7452	384	60.5	49.2188	88	0.9	Valsartan	Placebo	x			x	x	x			Yes: serum creatinine > 2.5 mg/dL
Angiotensin receptor blockers vs. other (dosage of) angiotensin receptor blockers
Bakris et al., 2011	2011	NCT00696241	Multi-continental study	Industry/Institutional	1.4	1275	58	50			Azilsartan	Olmesartan	x								Yes: eGFR < 30 ml/min/1.73m2
CONSORT-compliant	2020	NCT02480764	Asia/Australia/other	Industry	1.8	612	57.1	57.5	109.3	0.71	Azilsartan	Valsartan	x	x							Yes: eGFR < 30 ml/min/1.73m2
Sica et al., 2011	2011	NCT00591578	North America	Industry	5.5	984	57.6	51.8			Azilsartan	Valsartan	x								Yes: eGFR < 30 ml/min/1.73m2
FAST	2020	NCT02495324	Asia/Australia/other	Industry	1.4	354	58.34	79.18	89.83		Fimasartan	Olmesartan	x								Yes: eGFR < 30 ml/min/1.73m2
FAST	2020	NCT02495324	Asia/Australia/other	Industry	1.4	354	58.34	79.18	89.83		Fimasartan	Valsartan	x								Yes: eGFR < 30 ml/min/1.73m2
FAVOR	2018	NCT02403349	Asia/Australia/other	Industry	2.8	105	61	72			Fimasartan	Valsartan						x			Yes: serum creatinine > 2.0 mg/dL
HEAAL	2009	NCT00090259	Multi-continental study	Industry	56.4	3846	66	70.5	69.4	1.1	Losartan 50 mg	Losartan 150 mg	x	x	x		x				Yes: serum creatinine > 2.5 mg/dL
Laurent et al., 2014	2014	NCT00676845	Europe	Industry	12	133	52.7	63			Olmesartan 20-40 mg	Olmesartan 80 mg	x								No
FAST	2020	NCT02495324	Asia/Australia/other	Industry	1.4	354	58.34	79.18	89.83		Olmesartan	Valsartan	x								Yes: eGFR < 30 ml/min/1.73m2
DESTINY-HF	2010	NCT00294086	North America	Industry	2.29984	115	65	79	68.9	1.2	Valsartan 40 mg BID	Valsartan 80 mg QD				x	x				Yes: serum creatinine > 2.5 mg/dL
VALID*	2011	NCT01340326	Asia/Australia/other	Industry	12	1116					Valsartan 40 mg BID	Valsartan 160 mg BID	x	x		x	x				Yes: serum creatinine > 2.5 mg/dL
Angiotensin receptor blockers vs. renin inhibitors
ALLAY	2008	NCT00219141	Multi-continental study	Industry	8.28493	465	58.8	75.7	85.1		Losartan	Aliskiren	x								Yes: serum creatinine > 1.7 mg/dL (male) or serum creatinine > 1.5 mg/dL (female)
ASSERTIVE	2012	NCT00865020	Multi-continental study	Industry	2.8	822	56	53.3			Telmisartan	Aliskiren	x	x		x		x			No
Oparil et al., 2007	2007	NCT00219180	Multi-continental study	Industry	1.83988	1797	52.3	60.8			Valsartan	Aliskiren	x	x							No
Angiotensin receptor blockers vs. neprilysin inhibitors
RATIO	2017	NCT01281306	Multi-continental study	Industry	1.8	852	62	55			Valsartan	Sacubitril	x	x							No
Ruilope et al., 2010	2010	NCT00549770	Multi-continental study	Industry	1.15068	1328	53	57			Valsartan	Sacubitril	x			x					Yes: Kidney disease (clinician reported/medical record)
Angiotensin receptor blockers vs. beta-blockers
FAVOR	2018	NCT02403349	Asia/Australia/other	Industry	2.8	105	61	72			Fimasartan	Atenolol						x			Yes: serum creatinine > 2.0 mg/dL
LIFE	2002	NCT00338260	Multi-continental study	Unspecified/miscellaneous	48	9193	66.9	46		0.97	Losartan	Atenolol	x	x		x	x	x	x		Yes: serum creatinine > 1.5 mg/dL
FAVOR	2018	NCT02403349	Asia/Australia/other	Industry	2.8	105	61	72			Valsartan	Atenolol						x			Yes: serum creatinine > 2.0 mg/dL
NAC-MD-01	2014	NCT01508026	North America	Industry	1.8	4161	51.3	55.3			Valsartan	Nebivolol	x			x		x			Yes: eGFR < 60 ml/min/1.73m2
Angiotensin receptor blockers vs. dihydropyridine calcium channel-blockers
CASE-J	2008	NCT00125463	Asia/Australia/other	Industry/Institutional	38.4	4728	63.8	55.2			Candesartan	Amlodipine	x		x	x		x	x	x	Yes: serum creatinine > 3.0 mg/dL
Irbesartan Diabetic Nephropathy Trial	2001	NR	Multi-continental study	Industry	30.6201	1715	59	66		1.67	Irbesartan	Amlodipine	x		x					x	Yes: serum creatinine > 3.0 mg/dL or serum creatinine < 1.0 mg/dL (male) or serum creatinine < 1.2 mg/dL (female)
Park et al., 2012	2012	NCT00942344	Asia/Australia/other	Industry	1.8	329	53.1	65			Losartan	Amlodipine	x								Yes: Kidney disease (clinician reported/medical record)
Huaan et al., 2013	2013	NCT01435161	Asia/Australia/other	Government	24	149	61.8	62			Telmisartan	Nifedipine		x		x	x	x			Yes: Renal insufficiency (clinician reported/medical record)
NAGOYA HEART	2012	NCT00129233	Asia/Australia/other	Institutional	48	1150	62.9096	65.5652		0.68	Valsartan	Amlodipine	x	x	x	x	x	x			Yes: serum creatinine > 2.5 mg/dL
Angiotensin receptor blockers vs. thiazide diuretics
i-RESPOND	2010	NCT00110422	Multi-continental study	Industry	3.68664	426	53	39			Irbesartan	Hydrochlorothiazide	x								Yes: Kidney disease (clinician reported/medical record)
Zhang et al., 2017	2017	NCT02255253	Asia/Australia/other	Government	1.8	1333	55	46.9		0.76	Telmisartan	Hydrochlorothiazide	x								Yes: Renal insufficiency (clinician reported/medical record)
Angiotensin receptor blockers vs. other antihypertensives
Kanagawa Valsartan Trial (KVT)	2015	NCT00190580	Asia/Australia/other	Unspecified/miscellaneous	36	293	64.1	72	17.3	3.2	Conventional therapy + Valsartan	Antihypertensive therapy without ARB	x		x	x	x	x		x	Yes: serum creatinine < 2.0 mg/dL and/or End-stage kidney disease and/or Polycystic kidney disease
ATTEMPT-CVD	2016	NCT01075698	Asia/Australia/other	Institutional	36	1245	66	58	73		Telmisartan	Non-ARB antihypertensive	x	x		x	x	x	x	x	Yes: serum creatinine > 2.0 mg/dL
KYOTO HEART	2009	NCT00149227	Asia/Australia/other	Industry	39.24	3031	66	57		0.86	Valsartan	Antihypertensive (no ACE-inhibitor or ARB)	x	x	x	x	x	x	x	x	Yes: serum creatinine > 3.0 mg/dL
Angiotensin receptor blockers vs. control/treatment as usual/no treatment
Suzuki et al., 2008	2008	NCT00530595	Asia/Australia/other	Institutional	36	366	59.6	59			Angiotensin receptor blocker	Treatment without angiotensin receptor blocker	x	x	x	x	x	x	x		Yes: Not receiving dialysis
Dahl et al., 2010	2010	NCT00294775	Europe	Not for profit organisation	12	114	72.4	63			Candesartan	Conventional therapy	x								Yes: serum creatinine > 2.5 mg/dL
4C	2016	NCT00139386	Asia/Australia/other	Not for profit organisation	36	1119	69.5	73.2	65.1	0.91	Candesartan	Usual care without angiotensin receptor blocker	x	x	x	x	x	x			Yes: serum creatinine > 2.0 mg/dL
SUPPORT	2015	NCT00417222	Asia/Australia/other	Institutional	52.8	1147	65.7	74.7	70.2	0.94	Olmesartan	Control	x	x		x	x	x			Yes: serum creatinine > 3.0 mg/dL
OCTOPUS	2013	NR	Asia/Australia/other	Institutional	42	469	60	62		12	Olmesartan	Non-RAAS inhibitor	x	x	x	x	x	x			Yes: Not receiving dialysis
VENTURE	2014	NCT00874601	Asia/Australia/other	Institutional	3	393	65	59.5			Valsartan	No treatment	x	x	x	x		x			Yes: serum creatinine > 2.0 mg/dL
MINERALOCORTICOID RECEPTOR ANTAGONISTS
Mineralocorticoid receptor antagonists vs. placebo
AREA IN-CHF	2009	NCT00403910	Europe	Industry	12	467	63	83		1.1	Canrenone	Placebo	x	x		x	x	x			Yes: serum creatinine > 2.5 mg/dL
EMPHASIS-HF	2011	NCT00232180	Multi-continental study	Industry	21	1364	68.6	77.5	71	1.15	Eplerenone	Placebo	x	x	x	x	x	x			Yes: eGFR < 30 ml/min/1.73m2
EPHESUS	2003	NCT00132093	Europe	Government	3.67975	6642	64	71	78.5	1.1	Eplerenone	Placebo	x	x		x	x	x			Yes: serum creatinine > 2.5 mg/dL
J-EMPHASIS-HF	2018	NCT01115855	Asia/Australia/other	Industry	12	221	68.7	79.7	56.6		Eplerenone	Placebo	x	x		x	x	x			Yes: eGFR < 30 ml/min/1.73m2
REMINDER	2014	NCT01176968	Multi-continental study	Industry	13	1012	58	81	86.5	0.91	Eplerenone	Placebo	x	x	x	x	x				Yes: eGFR < 30 ml/min/1.73m2 and/or serum creatinine > 2.5 mg/dL
Walsh et al., 2015	2015	NCT03020303	North America	Institutional	2.99539	154	62.6	62.3			Eplerenone	Placebo	x	x	x	x	x	x			Yes: Not receiving dialysis
FIDELIO-DKD	2020	NCT02540993	Multi-continental study	Industry	31.2	5734	65.6	70.2	44.3		Finerenone	Placebo	x	x		x	x	x		x	Yes: eGFR < 25 ml/min/1.73m2 or eGFR > 75 ml/min/1.73m2 and/or Kidney transplant
FIGARO-DKD	2021	NCT02545049	Multi-continental study	Industry	40.8	7437	64.1	69.4	67.8		Finerenone	Placebo	x	x		x	x	x		x	Yes: Kidney disease (clinician reported/medical record)
IMPRESS-AF	2020	NCT02673463	Europe	Government	24	250	73	76.4	90	0.79	Spironolactone	Placebo	x	x				x			Yes: serum creatinine > 2.5 mg/dL
RAAS	2008	NCT00141778	North America	Institutional	0.25	232	59	66.3333	79	1	Spironolactone	Placebo	x			x					Yes: serum creatinine > 1.6 mg/dL
RALES	1999	NR	Multi-continental study	Industry	24	1663	65	73		1.2	Spironolactone	Placebo	x	x	x	x		x			Yes: serum creatinine > 2.5 mg/dL
SPin-D	2019	NCT02285920	North America	Institutional	9.21659	129	56	66			Spironolactone	Placebo	x	x		x	x	x			Yes: Not receiving dialysis
TOPCAT	2014	NCT00094302	Multi-continental study	Institutional	39.6	8845	68.7	48.5	65.5	1.1	Spironolactone	Placebo	x	x	x	x	x	x			Yes: eGFR < 30 ml/min/1.73m2 and/or serum creatinine > 2.5 mg/dL
Mineralocorticoid receptor antagonists vs. other mineralocorticoid receptor antagonists
ESAX-HTN	2020	NCT02890173	Asia/Australia/other	Industry	2.8	1001	56	72	78.7		Eplerenone	Esaxerenon	x			x	x	x			Yes: eGFR < 60 ml/min/1.73m2
ARTS-HF	2016	NCT01807221	Multi-continental study	Industry	4	1066	71.2	77.3	53		Eplerenone	Finerenone	x	x	x		x				Yes: eGFR < 30 ml/min/1.73m2 (with DM2) or eGFR < 30 ml/min/1.73m2 and > 60 ml/min/1.73m2 (without DM2) and/or Dialysis
Mineralocorticoid receptor antagonists vs. centrally acting antihypertensives
REHOT	2018	NCT01643434	Asia/Australia/other	Institutional	3	187	54	40.5	94.9	0.9	Spironolactone	Clonidine	x			x	x	x			Yes: eGFR < 30 ml/min/1.73m2
Mineralocorticoid receptor antagonists vs. control/treatment as usual/no treatment
DOHAS	2014	NCT01687699	Asia/Australia/other	Unspecified/miscellaneous	36	309	67.5	65.6		11.3	Spironolactone	Control	x	x	x	x	x	x			Yes: Not receiving dialysis
ALBATROSS	2016	NCT01059136	Europe	Government/Institutional	6	1603	58	83	98.655		Spironolactone	Usual care	x	x	x	x	x				Yes: eGFR < 30 ml/min/1.73m2 and/or serum creatinine > 2.5 mg/dL
PRIORITY	2018	NCT02040441	Europe	Government	30.12	1777	63	62	87		Spironolactone and standard of care	Standard of care	x	x	x	x	x	x		x	Yes: Kidney disease (clinician reported/medical record)
RENIN INHIBITORS
Renin inhibitors vs. placebo
ALOFT	2011	NCT00219011	Multi-continental study	Industry	3	302	68	78	69	1.07	Aliskiren	Placebo	x	x		x	x	x			Yes: serum creatinine > 2.0 mg/dL
AQUARIUS	2013	NCT00853827	Multi-continental study	Industry	25	613	59.7	76	85.3		Aliskiren	Placebo	x	x	x	x	x	x	x		Yes: Renal insufficiency (clinician reported/medical record)
ASPIRE	2010	NCT00414609	Multi-continental study	Industry	8.27944	820	60	83	80		Aliskiren	Placebo	x	x	x						Yes: eGFR < 30 ml/min/1.73m2
ASTRONAUT	2013	NCT00894387	Multi-continental study	Industry	11.3	1639	65	77	66.7	1.14	Aliskiren	Placebo	x	x	x	x	x	x			Yes: eGFR < 40 ml/min/1.73m2
Oparil et al., 2007	2007	NCT00219180	Multi-continental study	Industry	1.83988	1797	52.3	60.8			Aliskiren	Placebo	x	x							No
Puig et al., 2009	2009	NCT00260923	Multi-continental study	Industry	1.8	642	52	60			Aliskiren	Placebo	x					x			Yes: Kidney disease (clinician reported/medical record)
Villa et al., 2012	2012	NCT00706134	Multi-continental study	Industry	2.8	754	72	44.6	74.2		Aliskiren	Placebo	x								Yes: eGFR < 45 ml/min/1.73m2
Villamil et al., 2007	2007	NCT00219024	Multi-continental study	Industry	1.8	2776	55	54.8			Aliskiren	Placebo	x								No
Jones-Burton et al., 2010	2010	NCT00543413	North America	Industry	0.919938	160	53	52			MK-8141	Placebo	x								No
Renin inhibitors vs. beta-blockers
Dietz et al., 2008	2008	NCT00262236	Multi-continental study	Industry	2.8	694	55	53			Aliskiren	Atenolol	x	x							No
Renin inhibitors vs. dihydropyridine calcium channel-blockers
ACCELERATE	2011	NCT00797862	Multi-continental study	Industry	7.3595	1254	58.1	51			Aliskiren	Amlodipine	x								No
Renin inhibitors vs. thiazide diuretics
Schmieder et al., 2009	2009	NCT00294710	Europe	Industry	12	1124	55.9	55.1			Aliskiren	Hydrochlorothiazide	x			x					No
Schmieder et al., 2009	2009	NCT00219154	Europe	Industry	12	1124	55.9	55.1			Aliskiren	Hydrochlorothiazide	x	x		x					No
Villamil et al., 2007	2007	NCT00219024	Multi-continental study	Industry	1.8	2776	55	54.8			Aliskiren	Hydrochlorothiazide	x								No
NEPRILYSIN INHIBITORS
Neprilysin inhibitors vs. placebo
Ruilope et al., 2010	2010	NCT00549770	Multi-continental study	Industry	1.15068	1328	53	57			Sacubitril	Placebo	x			x					Yes: Kidney disease (clinician reported/medical record)
RATIO	2017	NCT01281306	Multi-continental study	Industry	1.8	852	62	55			Sacubitril	Placebo	x	x							No
BETA-BLOCKERS
Beta-blockers vs. placebo
TOMHS	1993	NCT00000522	North America	Government/Institutional	52.8	902	54.8	61.8			Acebutolol	Placebo	x	x	x	x		x			No
CIBIS II	1999	NR	Europe	Unspecified/miscellaneous	15.6	2647	61	81			Bisoprolol	Placebo	x	x	x	x	x	x			Yes: serum creatinine > 3.4 mg/dL
COMMIT	2005	NCT00222573	Asia/Australia/other	Industry	0.9	45852	61	72			Metoprolol	Placebo	x	x	x	x	x	x			No
MERIT-HF	1999	NR	Multi-continental study	Industry	41.4	3991	64	78	67		Metoprolol	Placebo	x	x			x				No
REVERT	2007	NCT00038077	North America	Industry	12	149	66	73.8			Metoprolol	Placebo	x	x							Yes: serum creatinine > 3.0 mg/dL
Giles et al., 2013	2013	NCT01415531	North America	Industry	1.8	641	45.2	55.5			Nebivolol	Placebo	x					x			No
NAC-MD-01	2014	NCT01508026	North America	Industry	1.8	4161	51.3	55.3			Nebivolol	Placebo	x			x		x			Yes: eGFR < 60 ml/min/1.73m2
Saunders et al., 2007	2007	NCT00145236	North America	Industry	2.8	301	51	45			Nebivolol	Placebo	x					x			Yes: Renal insufficiency (clinician reported/medical record)
SENIORS	2005	NR	Europe	Industry	21	2128	76	63		1.16	Nebivolol	Placebo	x	x	x		x				No
Beta-blockers vs. other beta-blockers
CIBIS-J	2019	NCT02137733	Asia/Australia/other	Industry	11.0466	217	60.5	78	61		Bisoprolol	Carvedilol	x	x	x	x	x	x			No
GENETIC-AF	2019	NCT01970501	Multi-continental study	Industry	6	267	65.6	82			Bucindolol	Metoprolol	x								Yes: eGFR < 30 ml/min/1.73m2 and/or serum creatinine > 2.5 mg/dL
CASPER	2009	NCT00272805	North America	Industry	5	405	65.5	73.6			Carvedilol QD	Carvedilol BID					x				No
SLOW-HF*	2018	NCT03209180	Asia/Australia/other	Industry	6	320					Carvedilol slow release	Carvedilol immediate release	x				x				Yes: serum creatinine > 2.5 mg/dL
PLATE-BLOCK	2018	NCT02809820	Europe	Industry	1	111	57.3	80	105.3	0.9	Carvedilol	Metoprolol	x			x		x			Yes: eGFR < 30 ml/min/1.73m2
Marazzi et al., 2011	2011	NCT00511888	Europe	Unspecified/miscellaneous	23	160	66.1	61.3			Carvedilol	Nebivolol	x		x	x	x				Yes: Kidney disease (clinician reported/medical record)
Beta-blockers vs. dihydropyridine calcium-channel blockers
TOMHS	1993	NCT00000522	North America	Government/Institutional	52.8	902	54.8	61.8			Acebutolol	Amlodipine	x	x	x	x		x			No
MARS	2011	NCT00819104	Asia/Australia/other	Industry	2.8	395	50.27	54.4		0.93	Metoprolol	Amlodipine	x								Yes: serum creatinine > 2.0 mg/dL
Beta-blockers vs. thiazide diuretics
TOMHS	1993	NCT00000522	North America	Government/Institutional	52.8	902	54.8	61.8			Acebutolol	Chlorthalidone	x	x	x	x		x			No
Beta-blockers vs. alpha-blockers
TOMHS	1993	NCT00000522	North America	Government/Institutional	52.8	902	54.8	61.8			Acebutolol	Doxazosin	x	x	x	x		x			No
Beta-blockers vs. other antihypertensives
CARVIVA-HF	2009	NCT01178528	Europe	Industry	2.8	155	66.8	68			Carvedilol	Ivabradine					x				Yes: eGFR < 60 ml/min/1.73m2
Beta-blockers vs. glycosides
RATE-AF	2020	NCT02391337	Europe	Industry	12	161	75.7	53.8		0.97	Bisoprolol	Digoxin	x	x	x	x	x	x			Yes: Dialysis
Beta-blockers vs. control/treatment as usual/no treatment
DANBLOCK*	2020	NCT03778554	Europe	Industry/Institutional	48	3570					Beta-blocker	No beta-blocker	x	x	x	x	x	x	x		No
BETAMI*	2018	NCT03646357	Europe	Government	24	10000					Beta-blocker	No treatment	x	x		x	x				No
REBOOT*	2021	NCT03596385	Europe	Institutional		8468					Beta-blocker therapy	No beta-blocker therapy	x	x	x	x	x				No
CAPITAL-RCT	2018	NCT01155635	Asia/Australia/other	Institutional	46.8	794	64	80	72		Carvedilol	No beta-blocker	x	x	x	x	x	x			No
DIHYDROPYRIDINE CALCIUM CHANNEL-BLOCKERS
Dihydropyridine calcium channel-blockers vs. placebo
Irbesartan Diabetic Nephropathy Trial	2001	NR	Multi-continental study	Industry	30.6201	1715	59	66		1.67	Amlodipine	Placebo	x		x					x	Yes: serum creatinine > 3.0 mg/dL or serum creatinine < 1.0 mg/dL (male) or serum creatinine < 1.2 mg/dL (female)
Packer et al., 1996	1996	NCT00151619	Europe	Institutional	36	732	64.7	75.889			Amlodipine	Placebo	x		x	x	x	x			Yes: serum creatinine > 3.0 mg/dL and/or Kidney disease (clinician reported/medical record)
Tepel et al., 2008	2008	NCT00124969	Europe	Institutional	19	151	61	63		9.5	Amlodipine	Placebo	x	x	x	x		x	x		Yes: Not receiving dialysis
TOMHS	1993	NCT00000522	North America	Government/Institutional	52.8	902	54.8	61.8			Amlodipine	Placebo	x	x	x	x		x			No
Dihydropyridine calcium channel-blockers vs. other dihydropyridine calcium channel-blockers
ALPS-J	2011	NCT00294567	Asia/Australia/other	Not for profit organisation	11.0393	199	66.7	82			Amlodipine	Azelnidipine	x								Yes: serum creatinine > 2.0 mg/dL and/or End-stage kidney disease
Dihydropyridine calcium channel-blockers vs. thiazide diuretics
ALLHAT	2003	NCT00000542	Multi-continental study	Industry/Institutional	38.4	24316	66.9	53.3	78.5	1	Amlodipine	Chlorthalidone	x	x	x	x	x	x			Yes: serum creatinine > 2.0 mg/dL
GENHAT	2005	NCT00563901	North America	Institutional	58.8	37939	67	53		1	Amlodipine	Chlorthalidone	x	x		x	x	x	x	x	Yes: serum creatinine > 2.0 mg/dL
TOMHS	1993	NCT00000522	North America	Government/Institutional	52.8	902	54.8	61.8			Amlodipine	Chlorthalidone	x	x	x	x		x			No
Dihydropyridine calcium channel-blockers vs. alpha-blockers
TOMHS	1993	NCT00000522	North America	Government/Institutional	52.8	902	54.8	61.8			Amlodipine	Doxazosin	x	x	x	x		x			No
NON-DIHYDROPYRIDINE CALCIUM CHANNEL-BLOCKERS
Non-dihydropyridine calcium channel-blockers vs. placebo
BENEDICT	2004	NCT00235014	Multi-continental study	Industry	48	1209	62.3	52.8		0.9	Verapamil	Placebo	x	x	x						Yes: serum creatinine > 1.5 mg/dL
THIAZIDE DIURETICS
Thiazide diuretics vs. placebo
CLICK	2021	NCT02841280	North America	Government	2.76498	160	66	78	23		Chlorthalidone	Placebo	x	x	x					x	Yes: eGFR < 15 ml/min/1.73m2 or eGFR > 30 ml/min/1.73m2
SHEP	1988	NCT00000499	Europe	Unspecified/miscellaneous	34	551	72	27		1.05	Chlorthalidone	Placebo	x	x	x	x		x	x		Yes: serum creatinine > 2.0 mg/dL
TOMHS	1993	NCT00000522	North America	Government/Institutional	52.8	902	54.8	61.8			Chlorthalidone	Placebo	x	x	x	x		x			No
Smith et al., 1978	1978	NCT00000484	North America	Unspecified/miscellaneous	84	389	48	90			Chlorothiazide + rauwolfia serpentina	Placebo	x	x		x	x	x	x		No
Villamil et al., 2007	2007	NCT00219024	Multi-continental study	Industry	1.8	2776	55	54.8			Hydrochlorothiazide	Placebo	x								No
MELT HF*	2017	NCT02620384	North America	Unspecified/miscellaneous	1	200					Metolazone	Placebo	x				x				Yes: eGFR < 20 ml/min/1.73m2
Thiazide diuretics vs. other thiazide diuretic
VA Diuretic comparison project	2022	NCT02185417	North America	Government	28.8	13523	72	96.8	72.5	1.1	Chlorthalidone	Hydrochlorothiazide	x	x	x	x	x	x			No
Thiazide diuretics vs. alpha-blockers
ALLHAT	2003	NCT00000542	Multi-continental study	Industry/Institutional	38.4	24316	66.9	53.3	78.5	1	Chlorthalidone	Doxazosin	x	x	x	x	x	x			Yes: serum creatinine > 2.0 mg/dL
TOMHS	1993	NCT00000522	North America	Government/Institutional	52.8	902	54.8	61.8			Chlorthalidone	Doxazosin	x	x	x	x		x			No
DIURETICS
Diuretics vs. other diuretics
J-MELODIC	2012	NCT00355667	Asia/Australia/other	Government/Institutional	35.2	320	71	62	54		Azosemide	Furosemide	x	x	x		x				Yes: serum creatinine > 2.5 mg/dL
TORAFIC	2011	NCT00409942	Europe	Industry	7.4	155	68.7	58			Furosemide	Torasemide	x			x	x	x	x		Yes: eGFR < 30 ml/min/1.73m2 and/or serum creatinine > 2.5 mg/dL
TORNADO*	2017	NCT01942109	Europe	Industry	6	120					Furosemide	Torasemide		x			x				Yes: serum creatinine > 2.5 mg/dL
TRANSFORM-HF*	2021	NCT03296813	North America	Institutional	12	6000					Furosemide	Torasemide	x				x				Yes: Dialysis
Diuretics vs. other antihypertensives
Trimarco et al., 2012	2012	NCT00408512	Europe	Industry	24	2409	54.2	57.5		0.95	Diuretics	Other hypertensives			x	x		x			Yes: serum creatinine > 2.0 mg/dL
Diuretics vs. control/treatment as usual/no treatment
ReBIC-1	2019	NCT02689180	Asia/Australia/other	Government	3	188	61	70		1.1	Stop furosemide	Continue furosemide	x	x			x				Yes: End-stage kidney disease
ALPHA-BLOCKERS
Alpha-blockers vs. placebo
TOMHS	1993	NCT00000522	North America	Government/Institutional	52.8	902	54.8	61.8			Doxazosin	Placebo	x	x	x	x		x			No
VASODILATORS
Vasodilators vs. placebo
BA-HEF	2016	NCT01822808	Asia/Australia/other	Unspecified/miscellaneous	4.83333	133	53	51	76.3	1.28	Hydralazine	Placebo	x	x			x				Yes: serum creatinine > 3.0 mg/dL
DANHEART*	2021	NCT03514108	Europe	Industry	48	296	67.9	82.8			Hydrazaline with Isosorbide nitrate	Placebo	x			x	x	x	x		Yes: eGFR < 35 ml/min/1.73m2
CENTRALLY ACTING ANTIHYPERTENSIVES
Centrally acting antihypertensives vs. placebo
Darusentan-Resistant Hypertension Trial	2010	NCT00389779	Multi-continental study	Industry	3.22192	849	62	55	80		Guanfacine	Placebo	x	x	x						Yes: eGFR < 30 ml/min/1.73m2
Bolliger et al., 2007	2007	NCT00244504	Europe	Institutional	12	141	67.2	85			Moxonidine	Placebo	x		x	x	x				Yes: eGFR < 30 ml/min/1.73m2
Giannopoulos	2014	NCT01791699	Europe	Unspecified/miscellaneous	3	291	60.4	70			Moxonidine	Placebo	x					x			Yes: eGFR < 40 ml/min/1.73m2
Centrally acting antihypertensives vs. other hypertensives
Darusentan-Resistant Hypertension Trial	2010	NCT00389779	Multi-continental study	Industry	3.22192	849	62	55	80		Guanfacine	Darusentan	x	x	x						Yes: eGFR < 30 ml/min/1.73m2
OTHER HYPTERTENSIVES
Other antihypertensives vs. placebo
Darusentan-Resistant Hypertension Trial	2010	NCT00389779	Multi-continental study	Industry	3.22192	849	62	55	80		Darusentan	Placebo	x	x	x						Yes: eGFR < 30 ml/min/1.73m2

## Sheet: 2. Antihypertensives (multiple)
Name of trial	Year of publication	Clinical trial number	Location	Funding sources	Follow-up (months)	Sample size (N)	Mean age (years)	Sex (% male)	Mean eGFR (ml/min/1.73m2)	Mean serum creatinine (mg/dL)	Intervention 1	Intervention 2/Comparator	Reported outcomes								Is there an exclusion criterium based on kidney function?
													All-cause mortality	Cardiovascular mortality	MACE/other composite endpoint	Coronary artery disease	Hospitalisation for heart failure	Cerebrovascular disease	Peripheral arterial disease	End-stage kidney disease
ACE-INHIBITORS WITH ANGIOTENSIN RECEPTOR BLOCKERS
ACE-inhibitors with angiotensin receptor blockers vs. ACE-inhibitors
Schrier et al., 2014	2014	NCT00283686	North America	Institutional	60	558	36.6	50	91	0.95	Lisinopril/Telmisartan	Lisinopril	x		x	x	x	x			Yes: eGFR < 60 ml/min/1.73m2
VALERIA	2008	NCT00171067	Europe	Industry	6.91244	133	59	71	111.063		Lisinopril/Valsartan	Lisinopril	x								Yes: eGFR < 30 ml/min/1.73m2 and/or Kidney transplant
IMPROVE	2007	NCT00095290	Multi-continental study	Industry	4.60274	414	65.7	62			Ramipril/Irbesartan	Ramipril	x								Yes: Kidney disease (clinician reported/medical record)
ONTARGET	2008	NCT00153101	Multi-continental study	Industry	57	25620	66.4	73		1.06	Ramipril/Telmisartan	Ramipril	x	x	x	x	x	x		x	Yes: serum creatinine > 3.0 mg/dL
ACE-inhibitors with angiotensin receptor blockers vs. angiotensin receptor blockers
VA NEPHRON-D	2013	NCT00555217	North America	Government	26.4	1448	65	99	53.7	1.5	Lisinopril/Losartan	Losartan	x		x	x	x	x		x	Yes: eGFR > 90 ml/min/1.73m2 or < 30 ml/min/1.73m2 and/or Kidney transplant
VALERIA	2008	NCT00171067	Europe	Industry	6.91244	133	59	71	111.063		Lisinopril/Valsartan	Valsartan	x								Yes: eGFR < 30 ml/min/1.73m2 and/or Kidney transplant
ONTARGET	2008	NCT00153101	Multi-continental study	Industry	57	25620	66.4	73		1.06	Ramipril/Telmisartan	Telmisartan	x	x	x	x	x	x		x	Yes: serum creatinine > 3.0 mg/dL
ACE-INHIBITORS WITH RENIN INHIBITORS
ACE-inhibitors with renin inhibitors vs. ACE-inhibitors
ATMOSPHERE	2016	NCT00853658	Multi-continental study	Industry	36.6	7016	63.3	78.264	74		Enalapril/Aliskiren	Enalapril	x	x	x		x	x		x	Yes: eGFR < 40 ml/min/1.73m2
Uresin et al., 2007	2007	NCT00219089	Multi-continental study	Industry	1.8	837	59.8	58.7			Ramipril/Aliskiren	Ramipril	x								No
ACE-inhibitors with renin inhibitors vs. renin inhibitors
ATMOSPHERE	2016	NCT00853658	Multi-continental study	Industry	36.6	7016	63.3	78.264	74		Enalapril/Aliskiren	Aliskiren	x	x	x		x	x		x	Yes: eGFR < 40 ml/min/1.73m2
Uresin et al., 2007	2007	NCT00219089	Multi-continental study	Industry	1.8	837	59.8	58.7			Ramipril/Aliskiren	Aliskiren	x								No
ACE-INHIBITORS WITH DIHYDROPHYRIDINE CALCIUM CHANNEL-BLOCKERS
ACE-inhibitors with dihydropyridine calcium channel-blockers vs. placebo
DEMAND	2011	NCT00157586	Europe	Industry	12	380	61	65.2632	99	0.9	Delapril/Manidipine	Placebo	x	x	x						Yes: serum creatinine > 1.5 mg/dL
ACE-inhibitors with dihydropyridine calcium channel-blockers vs. ACE-inhibitors
DEMAND	2011	NCT00157586	Europe	Industry	12	380	61	65.2632	99	0.9	Delapril/Manidipine	Delapril	x	x	x						Yes: serum creatinine > 1.5 mg/dL
ACE-inhibitors with dihydropyridine calcium channel-blockers vs. ACE-inhibitors with thiazide diuretics
ACCOMPLISH	2008	NCT00170950	Multi-continental study	Industry	36	11506	68.3	60.5	79	1	Benazepril/Amlodipine	Benazepril/Hydrochlorothiazide	x	x	x	x	x	x		x	Yes: serum creatinine > 2.5 mg/dL
Reichek et al., 2009	2009	NCT00139555	North America	Industry	12	124	66	46.8			Benazepril/Amlodipine	Benazepril/Hydrochlorothiazide	x	x							Yes: serum creatinine > 2.5 mg/dL
Xue et al., 2017*	2017	NCT02646397	Asia/Australia/other	Not for profit organisation	24	511					Fosinopril/Benidipine	Fosinopril/Hydrochlorothiazide	x							x	Yes: serum creatinine > 3.0 mg/dL and/or Kidney transplant
ACE-inhibitors with dihydropyridine calcium channel-blockers vs. angiotensin receptor blockers with dihydropyridine calcium channel-blockers
SEVITENSION	2011	NCT01101009	Europe	Industry	5.5	485	60.9	73.4			Perindopril/Amlodipine	Olmesartan/Amlodipine	x								Yes: eGFR < 40 ml/min/1.73m2
ACE-inhibitors with dihydropyridine calcium channel-blockers vs. dihydropyridine calcium channel-blockers
Izzo Junior et al., 2010	2010	NCT00136851	North America	Industry	1.4	259	56.5	54			Benazepril/Amlodipine	Amlodipine				x		x			Yes: Renal insufficiency (clinician reported/medical record)
ACE-INHIBITORS WITH NON-DIHYDROPYRIDINE CALCIUM CHANNEL-BLOCKERS
ACE-inhibitors with non-dihydropyridine calcium channel-blockers vs. placebo
BENEDICT	2004	NCT00235014	Multi-continental study	Industry	48	1209	62.3	52.8		0.9	Trandolapril/Verapamil	Placebo	x	x	x						Yes: serum creatinine > 1.5 mg/dL
ACE-inhibitors with non-dihydropyridine calcium channel-blockers vs. ACE-inhibitors
BENEDICT	2004	NCT00235014	Multi-continental study	Industry	48	1209	62.3	52.8		0.9	Trandolapril/Verapamil	Trandolapril	x	x	x						Yes: serum creatinine > 1.5 mg/dL
ACE-inhibitors with non-dihydropyridine calcium channel-blockers vs. ACE-inhibitors with beta-blockers
INVEST	2003	NCT00133692	Multi-continental study	Industry	32.4	22576	66	47.9			Trandolapril/Verapamil	Trandolapril/Atenolol	x	x	x	x	x	x			Yes: serum creatinine > 4.0 mg/dL
ACE-inhibitors with dihydropyridine calcium-channel blockers vs. angiotensin receptor blockers with thiazide diuretics
Kereiakes et al., 2007	2007	NCT00185120	North America	Industry	2.8	191	55.6	62.6			Benazepril/Amlodipine	Olmesertan/Hydrochlorothiazide	x	x		x					No
ACE-inhibitors with non-dihydropyridine calcium channel-blockers vs. non-dihydropyridine calcium channel-blockers
BENEDICT	2004	NCT00235014	Multi-continental study	Industry	48	1209	62.3	52.8		0.9	Trandolapril/Verapamil	Verapamil	x	x	x						Yes: serum creatinine > 1.5 mg/dL
ACE-INHIBITORS WITH THIAZIDE DIURETICS
ACE-inhibitors with thiazide diuretics vs. placebo
HYVET	2005	NCT00122811	Europe	Industry/Institutional/Not for profit organisation	25.2	3845	83.6	60.5		1.01	Perindopril/Indapamide	Placebo	x	x		x	x	x			Yes: serum creatinine > 1.7 mg/dL
ADVANCE	2008	NCT00145925	Multi-continental study	Industry/Government	60	12877	66	57	78	0.95	Perindopril/Indapamide	Placebo	x	x		x	x	x		x	No
ANGIOTENSIN RECEPTOR BLOCKERS WITH RENIN INHIBITORS
Angiotensin receptor blockers with renin inhibitors vs. placebo
Oparil et al., 2007	2007	NCT00219180	Multi-continental study	Industry	1.83988	1797	52.3	60.8			Valsartan/Aliskiren	Placebo	x	x							No
Angiotensin receptor blockers with renin inhibitors vs. angiotensin receptor blockers
ALTITUDE	2012	NCT00549757	Europe	Industry	32.9	8561	64.5	68	57		Angiotension receptor blocker/Aliskiren	Angiotensin receptor blocker	x	x	x	x	x	x		x	Yes: Kidney transplant
ALLAY	2008	NCT00219141	Multi-continental study	Industry	8.28493	465	58.8	75.7	85.1		Losartan/Aliskiren	Losartan	x								Yes: serum creatinine > 1.7 mg/dL (male) or serum creatinine > 1.5 mg/dL (female)
AVOID	2008	NCT00097955	Multi-continental study	Industry	6	599	60.8	71.8	67.7	1.3	Losartan/Aliskiren	Losartan	x			x	x				Yes: eGFR < 30 ml/min/1.73m2
Bakris et al., 2013	2013	NCT00927394	North America	Industry	1.8	1143	55.1	58.1	95.4	0.84	Valsartan/Aliskiren	Valsartan	x								Yes: eGFR < 60 ml/min/1.73m2
Oparil et al., 2007	2007	NCT00219180	Multi-continental study	Industry	1.83988	1797	52.3	60.8			Valsartan/Aliskiren	Valsartan	x	x							No
Angiotensin receptor blockers with renin inhibitors vs. renin inhibitors
ALLAY	2008	NCT00219141	Multi-continental study	Industry	8.28493	465	58.8	75.7	85.1		Losartan/Aliskiren	Aliskiren	x								Yes: serum creatinine > 1.7 mg/dL (male) or serum creatinine > 1.5 mg/dL (female)
Oparil et al., 2007	2007	NCT00219180	Multi-continental study	Industry	1.83988	1797	52.3	60.8			Valsartan/Aliskiren	Aliskiren	x	x							No
ANGIOTENSIN RECEPTOR BLOCKERS WITH RENIN INHIBITORS AND THIAZIDE DIURETICS
Angiotensin receptor blockers with renin inhibitors and thiazide diuretics vs. thiazide diuretics
Geiger et al., 2009	2009	NCT00219193	Multi-continental study	Industry	1.8	641	53	56.9423			Valsartan/Aliskiren/Hydrochlorothiazide	Hydrochlorothiazide	x								Yes: serum creatinine > 1.5x ULN
Angiotensin receptor blockers with renin inhibitors and thiazide diuretics vs. angiotensin receptor blockers with thiazide diuretics
Geiger et al., 2009	2009	NCT00219193	Multi-continental study	Industry	1.8	641	53	56.9423			Valsartan/Aliskiren/Hydrochlorothiazide	Valsartan/Hydrochlorothiazide	x								Yes: serum creatinine > 1.5x ULN
Angiotensin receptor blockers with renin inhibitors and thiazide diuretics vs. renin inhibitors with thiazide diuretics
Geiger et al., 2009	2009	NCT00219193	Multi-continental study	Industry	1.8	641	53	56.9423			Valsartan/Aliskiren/Hydrochlorothiazide	Aliskiren/Hydrochlorothiazide	x								Yes: serum creatinine > 1.5x ULN
ANGIOTENSIN RECEPTOR BLOCKERS WITH NEPRILYSIN INHIBITORS
Angiotensin receptor blockers with neprilysin inhibitors vs. placebo
Ruilope et al., 2010	2010	NCT00549770	Multi-continental study	Industry	1.15068	1328	53	57			Valsartan/Sacubitril	Placebo	x			x					Yes: Kidney disease (clinician reported/medical record)
RATIO	2017	NCT01281306	Multi-continental study	Industry	1.8	852	62	55			Valsartan/Sacubitril	Placebo	x	x							No
Angiotensin receptor blockers with neprilysin inhibitors vs. ACE-inhibitors
AWAKE‑HF Study	2020	NCT02970669	North America	Industry	1.8	140	63.3	77.2	68.4	1.2	Valsartan/Sacubitril	Enalapril	x	x							No
EVALUATE-HF	2019	NCT02874794	North America	Industry	2.76164	464	67.2	76.5	69.5		Valsartan/Sacubitril	Enalapril	x								Yes: eGFR < 30 ml/min/1.73m2
PARADIGM-HF	2014	NCT01035255	Multi-continental study	Industry	27	8442	63.8	78.1879		1.13	Valsartan/Sacubitril	Enalapril	x	x	x	x	x	x			Yes: eGFR < 30 ml/min/1.73m2
PARALLEL-HF*	2017	NCT02468232	Asia/Australia/other	Industry	18	220					Valsartan/Sacubitril	Enalapril	x	x	x	x	x	x			Yes: eGFR < 30 ml/min/1.73m2
PERI-STEMI*	2021	NCT04912167	Asia/Australia/other	Institutional	60	376					Valsartan/Sacubitril	Enalapril	x	x	x	x	x				Yes: eGFR < 30 ml/min/1.73m2
PIONEER-HF	2019	NCT02554890	North America	Industry	1.8	881	62	72.1	58.7	1.28	Valsartan/Sacubitril	Enalapril	x	x	x		x				Yes: eGFR < 30 ml/min/1.73m2
PARADISE-MI	2021	NCT02924727	Multi-continental study	Industry	22	5561	63.7	76.9	71.8	1.1	Valsartan/Sacubitril	Ramipril	x	x	x		x				Yes: eGFR < 30 ml/min/1.73m2
Angiotensin receptor blockers with neprilysin inhibitors vs. angiotensin receptor blockers
Huo et al., 2018	2018	NCT01785472	Asia/Australia/other	Industry	1.8	1435	57.7	52.7	85		Valsartan/Sacubitril	Olmesartan	x			x					No
LIFE	2021	NCT02816736	North America	Industry	5.5	335	59.2	73	64.6	1.36	Valsartan/Sacubitril	Valsartan	x	x	x	x	x	x			Yes: eGFR < 20 ml/min/1.73m2
PARAGON-HF	2013	NCT01920711	Multi-continental study	Industry	35	4822	74	48	63		Valsartan/Sacubitril	Valsartan	x	x	x	x	x	x		x	Yes: eGFR < 30 ml/min/1.73m2
PARAMOUNT	2012	NCT00887588	Multi-continental study	Industry	8.27944	301	71.1	56.5	65		Valsartan/Sacubitril	Valsartan	x	x		x					Yes: eGFR < 30 ml/min/1.73m2
PRIME	2019	NCT02687932	Asia/Australia/other	Industry	12	118	62.6	61.0169		0.98	Valsartan/Sacubitril	Valsartan	x			x	x	x			Yes: eGFR < 30 ml/min/1.73m2
RATIO	2017	NCT01281306	Multi-continental study	Industry	1.8	852	62	55			Valsartan/Sacubitril	Valsartan	x	x							No
Ruilope et al., 2010	2010	NCT00549770	Multi-continental study	Industry	1.15068	1328	53	57			Valsartan/Sacubitril	Valsartan	x			x					Yes: Kidney disease (clinician reported/medical record)
Angiotensin receptor blockers with neprilysin inhibitors vs. neprilysin inhibitors
RATIO	2017	NCT01281306	Multi-continental study	Industry	1.8	852	62	55			Valsartan/Sacubitril	Sacubitril	x	x							No
Ruilope et al., 2010	2010	NCT00549770	Multi-continental study	Industry	1.15068	1328	53	57			Valsartan/Sacubitril	Sacubitril	x			x					Yes: Kidney disease (clinician reported/medical record)
ANGIOTENSIN RECEPTOR BLOCKERS WITH BETA-BLOCKERS
Angiotensin receptor blockers with beta-blockers vs. placebo
NAC-MD-01	2014	NCT01508026	North America	Industry	1.8	4161	51.3	55.3			Valsartan/Nebivolol	Placebo	x			x		x			Yes: eGFR < 60 ml/min/1.73m2
Angiotensin receptor blockers with beta-blockers vs. angiotensin receptor blockers
NAC-MD-01	2014	NCT01508026	North America	Industry	1.8	4161	51.3	55.3			Valsartan/Nebivolol	Valsartan	x			x		x			Yes: eGFR < 60 ml/min/1.73m2
Angiotensin receptor blockers with beta-blockers vs. beta-blockers
NAC-MD-01	2014	NCT01508026	North America	Industry	1.8	4161	51.3	55.3			Valsartan/Nebivolol	Nebivolol	x			x		x			Yes: eGFR < 60 ml/min/1.73m2
ANGIOTENSIN RECEPTOR BLOCKERS WITH DIHYDROPYRIDINE CALCIUM CHANNEL-BLOCKERS
Angiotensin receptor blockers with dihydropyridine calcium channel-blockers vs. angiotensin receptor blockers
I-ADD	2012	NCT00957554	Multi-continental study	Industry	2.29984	325	56.7	41.3	80.1	0.89	Irbesartan/Amlodipine	Irbesartan	x			x					Yes: eGFR < 30 ml/min/1.73m2 and/or Renal artery stenosis in a solitary kidney and/or Kidney transplant and/or One functioning kidney
Park et al., 2012	2012	NCT00942344	Asia/Australia/other	Industry	1.8	329	53.1	65			Losartan/Amlodipine	Losartan	x								Yes: Kidney disease (clinician reported/medical record)
OSCAR	2012	NCT00134160	Asia/Australia/other	Not for profit organisation	36	1164	74	44	67.2	0.8	Olmesartan/Calcium channel-blocker (Amlodipine or Azelnidipine)	Olmesartan	x	x	x	x	x	x	x	x	Yes: serum creatinine > 2.5 mg/dL or serum creatinine < 1.2 mg/dL (male) or serum creatinine < 1.0 mg/dL (female)
Sinkiewicz et al., 2009	2009	NCT00170963	Europe	Industry	1.8	947	54.6	54.6			Valsartan/Amlodipine	Valsartan	x			x					Yes: Kidney disease (clinician reported/medical record)
Angiotensin receptor blockers with dihydropyridine calcium channel-blockers vs. angiotensin receptor blockers with beta-blockers
COPE	2011	NCT00135551	Asia/Australia/other	Industry/Government	43.32	3501	63.1	50.7			Angiotensin receptor blocker/Benidipine	Benidipine/Beta-blocker	x	x	x	x	x	x			Yes: serum creatinine > 2.0 mg/dL
Angiotensin receptor blockers with dihydropyridine calcium channel-blockers vs. angiotensin receptor blockers with dihydropyridine calcium-channel blockers and thiazide diuretics
TRINITY	2010	NCT00649389	Multi-continental study	Industry	2.8	2492	55	53			Olmesartan/Amlodipine	Olmesartan/Amlodipine/Hydrochlorothiazide	x			x					Yes: eGFR < 30 ml/min/1.73m2
Angiotensin receptor blockers with dihydropyridine calcium channel-blockers vs. angiotensin receptor blockers with thiazide diuretics
Suh et al., 2014	2014	NCT01828359	Asia/Australia/other	Industry	1.8	190	51.6	70.5			Losartan/Amlodipine	Losartan/Hydrochlorothiazide						x			Yes: serum creatinine > 2.0 mg/dL
TRINITY	2010	NCT00649389	Multi-continental study	Industry	2.8	2492	55	53			Olmesartan/Amlodipine	Olmesartan/Hydrochlorothiazide	x			x					Yes: eGFR < 30 ml/min/1.73m2
Angiotensin receptor blockers with dihydropyridine calcium channel-blockers vs. angiotensin receptor blockers with diuretics
COLM	2014	NCT00454662	Asia/Australia/other	Industry	39.6	5141	74	52	67.5		Olmesartan/Dihydropyridine calcium channel-blocker	Olmesartan/Diuretic	x	x	x	x		x		x	Yes: serum creatinine > 2.0 mg/dL
Angiotensin receptor blockers with dihydropyridine calcium channel-blockers vs. dihydropyridine calcium channel-blockers
Kang et al., 2011	2011	NCT00940667	Asia/Australia/other	Industry	1.8	183	54	81			Losartan/Amlodipine	Amlodipine	x					x			No
Kim et al., 2011	2011	NCT01127217	Asia/Australia/other	Industry	1.8	149	55.2	75			Losartan/Amlodipine	Amlodipine	x								Yes: Kidney disease (clinician reported/medical record)
Park et al., 2012	2012	NCT00942344	Asia/Australia/other	Industry	1.8	329	53.1	65			Losartan/Amlodipine	Amlodipine	x								Yes: Kidney disease (clinician reported/medical record)
EX-EFFeCTS	2008	NCT00350168	Multi-continental study	Industry	1.8	646	58.1	50.2			Valsartan/Amlodipine	Amlodipine	x			x					Yes: Renal insufficiency (clinician reported/medical record)
EX-STAND	2009	NCT00353912	North America	Industry	1.8	572	53.3	39.9			Valsartan/Amlodipine	Amlodipine	x					x			Yes: Renal insufficiency (clinician reported/medical record)
Ke et al., 2010	2010	NCT00413049	Asia/Australia/other	Industry	1.8	698	53.8	65.1			Valsartan/Amlodipine	Amlodipine	x								Yes: Kidney disease (clinician reported/medical record)
Schunkert 2009	2009	NCT00171002	Europe	Industry	1.8	944	54.1	53.4			Valsartan/Amlodipine	Amlodipine	x	x							Yes: Kidney disease (clinician reported/medical record)
Angiotensin receptor blockers with dihydropyridine calcium channel-blockers vs. dihydropyridine calcium-channel blockers with thiazide diuretics
COPE	2011	NCT00135551	Asia/Australia/other	Industry/Government	43.32	3501	63.1	50.7			Angiotensin receptor blocker/Benidipine	Benidipine/Thiazide diuretic	x	x	x	x	x	x			Yes: serum creatinine > 2.0 mg/dL
TRINITY	2010	NCT00649389	Multi-continental study	Industry	2.8	2492	55	53			Olmesartan/Amlodipine	Amlodipine/Hydrochlorothiazide	x			x					Yes: eGFR < 30 ml/min/1.73m2
ANGIOTENSIN RECEPTOR BLOCKERS WITH DIHYDROPYRIDINE CALCIUM CHANNEL-BLOCKERS AND THIAZIDE DIURETICS
Angiotensin receptor blockers with dihydropyridine calcium channel-blockers and thiazide diuretics vs. angiotensin receptor blockers with dihydropyridine calcium channel-blockers
Volpe et al., 2012	2012	NCT00923091	Multi-continental study	Industry	2.29984	260	56.5	46.4			Olmesartan/Amlodipine/Hydrochlorothiazide	Olmesartan/Amlodipine	x								Yes: Kidney disease (clinician reported/medical record)
Angiotensin receptor blockers with dihydropyridine calcium channel-blockers and thiazide diuretics vs. angiotensin receptor blockers with thiazide diuretics
Sohn et al., 2016	2016	NCT01838850	Asia/Australia/other	Industry	1.8	623	65.3	69.5			Olmesartan/Amlodipine/Hydrochlorothiazide	Olmesartan/Hydrochlorothiazide	x	x							Yes: Renal insufficiency (clinician reported/medical record)
TRINITY	2010	NCT00649389	Multi-continental study	Industry	2.8	2492	55	53			Olmesartan/Amlodipine/Hydrochlorothiazide	Olmesartan/Hydrochlorothiazide	x			x					Yes: eGFR < 30 ml/min/1.73m2
Angiotensin receptor blockers with dihydropyridine calcium channel-blockers and thiazide diuretics vs. dihydropyridine calcium channel-blockers with thiazide diuretics
TRINITY	2010	NCT00649389	Multi-continental study	Industry	2.8	2492	55	53			Olmesartan/Amlodipine/Hydrochlorothiazide	Amlodipine/Hydrochlorothiazide	x			x					Yes: eGFR < 30 ml/min/1.73m2
ANGIOTENSIN RECEPTOR BLOCKERS WITH THIAZIDE DIURETICS
Angiotensin receptor blockers with thiazide diuretics vs. placebo
Kipnes et al., 2015	2015	NCT00696384	Multi-continental study	Industry	7.37327	418	52.1	49.8			Azilsartan/Chlorthalidone	Placebo	x								Yes: eGFR < 30 ml/min/1.73m2
HOPE-3	2016	NCT00468923	Multi-continental study	Industry/Institutional	67.2	12705	65.8	53.7		0.89	Candesartan/Hydrochlorothiazide	Placebo	x	x	x	x	x	x	x	x	Yes: eGFR < 45 ml/min/1.73m2 and/or serum creatinine > 2.0 mg/dL
White et al., 2008	2008	NCT00168779	North America	Unspecified/miscellaneous	1.8	1181	53	55			Telmisartan/Hydrochlorothiazide	Placebo	x								Yes: Kidney disease (clinician reported/medical record)
White et al., 2008	2008	NCT00240448	North America	Industry	1.8	1181	53.1	54.9			Telmisartan/Hydrochlorothiazide	Placebo	x								Yes: Renal insufficiency (clinician reported/medical record)
White et al., 2008	2008	NCT00168779	North America	Unspecified/miscellaneous	1.8	1181	53	55			Valsartan/Hydrochlorothiazide	Placebo	x								Yes: Kidney disease (clinician reported/medical record)
White et al., 2008	2008	NCT00240448	North America	Industry	1.8	1181	53.1	54.9			Valsartan/Hydrochlorothiazide	Placebo	x								Yes: Renal insufficiency (clinician reported/medical record)
Angiotensin receptor blockers with thiazide diuretics vs. ACE-inhibitors
Fox et al., 2004	2004	NCT00480805	North America	Not for profit organisation	1.8	312	56.5	59.6			Losartan/Hydrochlorothiazide	Ramipril	x	x							Yes: serum creatinine > 1.5 mg/dL
Angiotensin receptor blockers with thiazide diuretics vs. angiotensin receptor blockers
Kipnes et al., 2015	2015	NCT00696384	Multi-continental study	Industry	7.37327	418	52.1	49.8			Azilsartan/Chlorthalidone	Azilsartan	x								Yes: eGFR < 30 ml/min/1.73m2
CAESAR	2011	NCT00621153	Asia/Australia/other	Industry	1.8	233	49.4	65.7		0.9	Candesartan/Hydrochlorothiazide	Candesartan				x					Yes: serum creatinine > 3.0 mg/dL
Neutel et al., 2006	2006	NCT00095394	Multi-continental study	Industry	1.61096	697	52.4	57			Irbesartan/Hydrochlorothiazide	Irbesartan	x								Yes: Renal insufficiency (clinician reported/medical record)
OLMEBEST	2007	NCT00185172	Europe	Industry	2.8	627	55	53.3			Olmesartan/Hydrochlorothiazide	Olmesartan	x	x							Yes: Renal insufficiency (clinician reported/medical record)
Rump et al., 2011	2011	NCT00430508	Europe	Industry	3.68219	1226	55	62			Olmesartan/Hydrochlorothiazide	Olmesartan	x								No
Sun et al., 2008	2008	NCT00250562	Asia/Australia/other	Industry	1.8411	842	52.2	58.2			Valsartan/Hydrochlorothiazide	Valsartan	x					x			Yes: Kidney disease (clinician reported/medical record)
Angiotensin receptor blockers with thiazide diuretics vs. other (dosage of) angiotensin receptor blockers with thiazide diuretics
Bakris 2012	2012	NCT00818883	Multi-continental study	Industry	2.29984	609	56.4	48.6			Azilsartan/Chlorthalidone	Azilsartan/Hydrochlorothiazide	x								Yes: eGFR < 30 ml/min/1.73m2
Bakris et al., 2017	2017	NCT01309828	Multi-continental study	Industry	0.5	153	68.4	50.3	48		Azilsartan/Chlorothalidone	Olmesartan/Hydrochlorothiazide	x								Yes: eGFR < 30 ml/min/1.73m2 or eGFR > 60 ml/min/1.73m2
Neutel et al., 2017	2017	NCT00996281	Multi-continental study	Industry	12	837	58	56			Azilsartan/Chlorthalidone	Olmesartan/Hydrochlorothiazide	x	x	x			x			Yes: eGFR < 30 ml/min/1.73m2
Neldam 2009	2009	NCT00267943	Multi-continental study	Industry	5.5	639	57	57.1			Telmisartan 80 mg/Hydrochlorothiazide 12.5 mg	Telmisartan 80 mg/Hydrochlorothiazide 25 mg	x								Yes: eGFR < 30 ml/min/1.73m2
White et al., 2008	2008	NCT00168779	North America	Unspecified/miscellaneous	1.8	1181	53	55			Telmisartan/Hydrochlorothiazide	Valsartan/Hydrochlorothiazide	x								Yes: Kidney disease (clinician reported/medical record)
White et al., 2008	2008	NCT00240448	North America	Industry	1.8	1181	53.1	54.9			Telmisartan/Hydrochlorothiazide	Valsartan/Hydrochlorothiazide	x								Yes: Renal insufficiency (clinician reported/medical record)
Angiotensin receptor blockers with thiazide diuretics vs. renin inhibitors with thiazide diuretics
Geiger et al., 2009	2009	NCT00219193	Multi-continental study	Industry	1.8	641	53	56.9423			Valsartan/Hydrochlorothiazide	Aliskiren/Hydrochlorothiazide	x								Yes: serum creatinine > 1.5x ULN
Angiotensin receptor blockers with thiazide diuretics vs. dihydropyridine calcium channel-blockers with thiazide diuretics
TRINITY	2010	NCT00649389	Multi-continental study	Industry	2.8	2492	55	53			Olmesartan/Hydrochlorothiazide	Amlodipine/Hydrochlorothiazide	x			x					Yes: eGFR < 30 ml/min/1.73m2
ATHOS	2006	NCT00240474	Multi-continental study	Industry	3.2	1000	68.8	41.8			Telmisartan/Hydrochlorothiazide	Amlodipine/Hydrochlorothiazide	x								Yes: Renal insufficiency (clinician reported/medical record)
Angiotensin receptor blockers with thiazide diuretics vs. thiazide diuretics
Weber et al., 2018	2018	NCT00591773	North America	Industry	1.38082	551	58.7	51.7			Azilsartan/Chlorthalidone	Chlorthalidone	x								Yes: eGFR < 30 ml/min/1.73m2
Geiger et al., 2009	2009	NCT00219193	Multi-continental study	Industry	1.8	641	53	56.9423			Valsartan/Hydrochlorothiazide	Hydrochlorothiazide	x								Yes: serum creatinine > 1.5x ULN
Val-DICTATE	2008	NCT00277472	North America	Industry/Government	4.60829	291	52.7	61.9			Valsartan/Hydrochlorothiazide	Hydrochlorothiazide	x			x					Yes: serum creatinine > 2.0 mg/dL
RENIN INHIBITORS WITH BETA-BLOCKERS
Renin inhibitors with beta-blockers vs. renin inhibitors
Dietz et al., 2008	2008	NCT00262236	Multi-continental study	Industry	2.8	694	55	53			Aliskiren/Atenolol	Aliskiren	x	x							No
Renin inhibitors with beta-blockers vs. beta-blockers
Dietz et al., 2008	2008	NCT00262236	Multi-continental study	Industry	2.8	694	55	53			Aliskiren/Atenolol	Atenolol	x	x							No
RENIN INHIBITORS WITH DIHYDROPYRIDINE CALCIUM CHANNEL-BLOCKERS
Renin inhibitors with dihydropyridine calcium channel-blockers vs. renin inhibitors
ACCELERATE	2011	NCT00797862	Multi-continental study	Industry	7.3595	1254	58.1	51			Aliskiren/Amlodipine	Aliskiren	x								No
Renin inhibitors with dihydropyridine calcium channel-blockers vs. dihydropyridine calcium channel-blockers
ACCELERATE	2011	NCT00797862	Multi-continental study	Industry	7.3595	1254	58.1	51			Aliskiren/Amlodipine	Amlodipine	x								No
Black et al., 2011	2011	NCT00853957	North America	Industry	1.8	443	52.8	46.4			Aliskiren/Amlodipine	Amlodipine	x			x					No
RENIN INHIBITORS WITH THIAZIDE DIURETICS
Renin inhibitors with thiazide diuretics vs. placebo
Villamil et al., 2007	2007	NCT00219024	Multi-continental study	Industry	1.8	2776	55	54.8			Aliskiren/Hydrochlorothiazide	Placebo	x								No
Renin inhibitors with thiazide diuretics vs. ACE-inhibitors
ATTAIN	2011	NCT00772577	North America	Industry	1.8	386	54.9	46.7			Aliskiren/Hydrochlorothiazide	Ramipril	x								No
Renin inhibitors with thiazide diuretics vs. renin inhibitors
Sica et al., 2011	2011	NCT00219037	Multi-continental study	Industry	16	1955	55.8	52.5			Aliskiren/Hydrochlorothiazide	Aliskiren	x					x			No
Villamil et al., 2007	2007	NCT00219024	Multi-continental study	Industry	1.8	2776	55	54.8			Aliskiren/Hydrochlorothiazide	Aliskiren	x								No
Renin inhibitors with thiazide diuretics vs. dihydropyridine calcium channel-blockers
ATLAAST	2010	NCT00739596	North America	Industry	1.8	332	52.6	47	92.35		Aliskiren/Hydrochlorothiazide	Amlodipine	x			x	x	x			No
Renin inhibitors with thiazide diuretics vs. thiazide diuretics
Geiger et al., 2009	2009	NCT00219193	Multi-continental study	Industry	1.8	641	53	56.9423			Aliskiren/Hydrochlorothiazide	Hydrochlorothiazide	x								Yes: serum creatinine > 1.5x ULN
Villamil et al., 2007	2007	NCT00219024	Multi-continental study	Industry	1.8	2776	55	54.8			Aliskiren/Hydrochlorothiazide	Hydrochlorothiazide	x								No
BETA-BLOCKERS WITH DIHYDROPYRIDINE CALCIUM CHANNEL-BLOCKERS
Beta-blockers with dihydropyridine calcium channel-blockers vs. beta-blockers
MARS	2011	NCT00819104	Asia/Australia/other	Industry	2.8	395	50.27	54.4		0.93	Metoprolol/Amlodipine	Metoprolol	x								Yes: serum creatinine > 2.0 mg/dL
Beta-blockers with dihydropyridine calcium channel-blockers vs. dihydropyridine calcium channel-blockers
MARS	2011	NCT00819104	Asia/Australia/other	Industry	2.8	395	50.27	54.4		0.93	Metoprolol/Amlodipine	Amlodipine	x								Yes: serum creatinine > 2.0 mg/dL
Beta-blockers with dihydropyridine calcium channel-blockers vs. other (dosage of) beta-blockers with dihydropyridine calcium channel-blockers
Gottwald-Hostalek et al., 2016	2016	NCT01977794	Asia/Australia/other	Industry	4.14747	200	62	24			Bisoprolol 5 mg/Amlodipine 5 mg	A higher dosis of Bisoprolol (10 mg) and/or a higher dosis of Amlodipine (10 mg)	x								No
Beta-blockers with dihydropyridine calcium channel-blockers vs. dihydropyridine calcium channel-blockers with thiazide diuretics
COPE	2011	NCT00135551	Asia/Australia/other	Industry/Government	43.32	3501	63.1	50.7			Beta-blocker/Benidipine	Benidipine/Thiazide diuretic	x	x	x	x	x	x			Yes: serum creatinine > 2.0 mg/dL
BETA-BLOCKERS WITH THIAZIDES
Beta-blockers with thiazides vs. placebo
ATTACH	2006	NCT00642096	North America	Industry	1.8	1571	53	51			Metoprolol/Hydrochlorothiazide	Placebo	x			x					Yes: serum creatinine > 2.0 mg/dL
BETA-BLOCKERS WITH OTHER ANTIHYPERTENSIVES
Beta-blockers with other antihypertensives vs. beta-blockers
CARVIVA-HF	2009	NCT01178528	Europe	Industry	2.8	155	66.8	68			Carvedilol/Ivabradine	Metoprolol					x				Yes: eGFR < 60 ml/min/1.73m2
Beta-blockers with other antihypertensives vs. other antihypertensives
CARVIVA-HF	2009	NCT01178528	Europe	Industry	2.8	155	66.8	68			Carvedilol/Ivabradine	Ivabradine					x				Yes: eGFR < 60 ml/min/1.73m2
DIHYDROPYRIDINE CALCIUM CHANNEL-BLOCKERS WITH THIAZIDE DIURETICS
Dihydropyridine calcium channel-blockers with thiazide diuretics vs. ACE-inhibitors
GENHAT	2005	NCT00563901	North America	Institutional	58.8	37939	67	53		1	Amlodipine/Chlorthalidone	Lisinopril	x	x		x	x	x	x	x	Yes: serum creatinine > 2.0 mg/dL
Dihydropyridine calcium channel-blockers with thiazide diuretics vs. dihydropyridine calcium channel-blockers
GENHAT	2005	NCT00563901	North America	Institutional	58.8	37939	67	53		1	Amlodipine/Chlorthalidone	Amlodipine	x	x		x	x	x	x	x	Yes: serum creatinine > 2.0 mg/dL
Dihydropyridine calcium channel-blockers with thiazide diuretics vs. thiazide diuretics
GENHAT	2005	NCT00563901	North America	Institutional	58.8	37939	67	53		1	Amlodipine/Chlorthalidone	Chlorthalidone	x	x		x	x	x	x	x	Yes: serum creatinine > 2.0 mg/dL
FEVER	2005	NCT01136863	Asia/Australia/other	Industry/Government	40	9711	61.5	61		1.05	Felodipine/Hydrochlorothiazide	Hydrochlorothiazide	x	x	x	x		x			Yes: serum creatinine > 2.0 mg/dL
DIHYDROPYRIDINE CALCIUM CHANNEL-BLOCKERS WITH ACE-INHIBITORS AND/OR THIAZIDE DIURETICS
Dihydropyridine calcium channel-blockers with ACE-inhibitors and/or thiazide diuretics vs. placebo
Syst-Eur	1997	NCT02088450	Multi-continental study	Institutional	60	4695	70.2	33.2			Nitrendipine + (Enalapril and/or Hydrochlorothiazide)	Placebo	x	x	x	x	x	x	x		Yes: serum creatinine > 2.0 mg/dL
THIAZIDE DIURETICS WITH DIURETICS
Thiazide diuretics with diuretics vs. angiotensin receptor blockers
PREVER	2016	NCT00971165	Asia/Australia/other	Government/Institutional	18	655	54.3	51		0.8	Chlorthalidone/Amiloride	Losartan	x			x		x			No
THIAZIDE DIURETICS WITH BETA-BLOCKERS AND/OR OTHER ANTIHYPERTENSIVES
Thiazide diuretics with beta-blockers and/or other antihypertensives vs. placebo
SHEP	1991	NCT00000514	North America	Institutional	54	4736	72	43		1	Chlorthalidone + (Atenelol or Reserpine)	Placebo	x	x	x	x	x	x	x		Yes: Renal insufficiency (clinician reported/medical record)

## Sheet: 3. Antihypertensives (other)
Name of trial	Year of publication	Clinical trial number	Location	Funding sources	Follow-up (months)	Sample size (N)	Mean age (years)	Sex (% male)	Mean eGFR (ml/min/1.73m2)	Mean serum creatinine (mg/dL)	Intervention 1	Intervention 2/Comparator	Reported outcomes								Is there an exclusion criterium based on kidney function?
													All-cause mortality	Cardiovascular mortality	MACE/other composite endpoint	Coronary artery disease	Hospitalisation for heart failure	Cerebrovascular disease	Peripheral arterial disease	End-stage kidney disease
ACE-INHIBITORS VS. OTHER CATEGORIES
ACE-inhibitors vs. lipid-lowering drugs
PREVEND IT	2004	NCT03073018	Europe	Industry/Not for profit organisation	46	864	51	65		1.03	Fosinopril	Pravastatin	x	x	x	x	x	x	x		Yes: eGFR < 60% of the normal age-adjusted value
ACE-inhibitors vs. glucose-lowering drugs
DREAM	2006	NCT00095654	Multi-continental study	Industry/Government	36	5269	54.7	41.5			Ramipril	Rosiglitazone	x	x	x	x	x	x	x	x	Yes: eGFR < 36 ml/min/1.73m2 and/or serum creatinine > 2.3 mg/dL
STARR	2009	NCT00140647	Multi-continental study	Industry/Not for profit organisation	36	1425	54.3	45			Ramipril	Rosiglitazone	x	x	x	x	x	x			No
ACE-INHIBITORS WITH OTHER CATEGORIES
ACE-inhibitors with lipid-lowering drugs and antiplatelets vs. anti-hypertensives
WARRIOR*	2021	NCT03417388	North America	Institutional	36	4422					RAAS blockade/Statin/Acetylsalicylic acid	RAAS blockade	x	x	x	x	x	x			Yes: eGFR < 30 ml/min/1.73m2
ACE-inhibitors with lipid-lowering drugs and antiplatelets vs. other formulation of this
FOCUS	2014	NCT01321255	Multi-continental study	Government	9	2118	64	80.3			Ramipril/Simvastatin/Acetylsalicylic acid (polypill)	Ramipril/Simvastatin/Acetylsalicylic acid (separately)	x			x	x				Yes: serum creatinine > 2.0 mg/dL
ACE-inhibitors with lipid-lowering drugs and antiplatelets vs. usual care
SECURE	2022	NCT02596126	Europe	Institutional/Not for profit organisation	36	2466	76	69			Ramipril/Atorvastatin/Acetylsalicylic acid (polypill)	Usual care	x	x	x			x			Yes: eGFR < 30 ml/min/1.73m2
ACE-inhibitors and beta-blockers with lipid-lowering drugs and antiplatelets vs. other formulation of this
Mariani et al., 2020	2020	NCT02271178	Asia/Australia/other	Unspecified/miscellaneous	6	100	53.7	90		0.85	Ramipril/Atenolol/Simvastatin/Acetylsalicylic acid (fixed-dose combination)	Ramipril/Atenolol/Simvastatin/Acetylsalicylic acid (separately)				x	x				Yes: eGFR < 30 ml/min/1.73m2
ANGIOTENSIN RECEPTOR BLOCKERS VS. OTHER CATEGORIES
Angiotensin receptor blockers vs. antiplatelets
PRoFESS	2009	NCT00153062	Multi-continental study	Industry	28.8	20332	66.2	64			Telmisartan	Acetylsalicylic acid/Dipyridamole	x	x	x	x		x			Yes: eGFR < 36 ml/min/1.73m2 and/or serum creatinine > 3.0 mg/dL
PRoFESS	2009	NCT00153062	Multi-continental study	Industry	28.8	20332	66.2	64			Telmisartan	Clopidogrel	x	x	x	x		x			Yes: eGFR < 36 ml/min/1.73m2 and/or serum creatinine > 3.0 mg/dL
Angiotensin receptor blockers vs. glucose-lowering drugs
NAVIGATOR	2010	NCT00097786	Multi-continental study	Industry	78	9306	63	49.4	79.8		Valsartan	Nateglinide	x	x	x	x	x	x	x		Yes: serum creatinine > 2.5 mg/dL
Angiotensin receptor blockers and dihydropyridine calcium channel-blockers vs. angiotensin receptor blockers with lipid-lowering drugs
Jin et al., 2020	2020	NCT03067688	Asia/Australia/other	Industry	1.8	202	66	71			Telmisartan/Amlodipine	Telmisartan/Rosuvastatin	x								No
ANGIOTENSIN RECEPTOR BLOCKERS WITH OTHER CATEGORIES
Angiotensin receptor blockers with lipid-lowering drugs vs. another dosage of this
Rump et al., 2008	2008	NCT00254475	Multi-continental study	Industry	3	838	59.8	50.4			Valsartan/Simvastatin 20 mg	Valsartan/Simvastatin 40 mg	x					x			Yes: Renal insufficiency (clinician reported/medical record)
Angiotensin receptor blockers and dihydropyridine calcium channel-blockers with lipid-lowering drugs vs. angiotensin receptor blockers and dihydropyridine calcium channel-blockers
Jin et al., 2020	2020	NCT03067688	Asia/Australia/other	Industry	1.8	202	66	71			Telmisartan/Amlodipine/Rosuvastatin	Telmisartan/Amlodipine	x								No
Angiotensin receptor blockers and dihydropyridine calcium channel-blockers with lipid-lowering drugs vs. angiotensin receptor blockers with lipid-lowering drugs
Jin et al., 2020	2020	NCT03067688	Asia/Australia/other	Industry	1.8	202	66	71			Telmisartan/Amlodipine/Rosuvastatin	Telmisartan/Rosuvastatin	x								No
Angiotensin receptor blockers, dihydropyridine calcium channel-blockers and thiazide diuretics with lipid-lowering drugs vs. usual care
SCCS Polypill	2019	NCT02278471	North America	Industry	12	303	56	39.9			Losartan/Amlodipine/Hydrochlorothiazide/Atorvastatin (polypill)	Usual care	x	x							Yes: eGFR < 60 ml/min/1.73m2
Muñoz et al., 2019	2019	NCT02278471	North America	Institutional	12	303	56	41			Losartan/Amlodipine/Hydrochlorothiazide/Atorvastatin (polypill)	Usual care	x	x							Yes: eGFR < 60 ml/min/1.73m2 and/or Kidney disease (clinician reported/medical record)
Angiotensin receptor blockers and dihydropyridine calcium channel-blockers with lipid-lowering drugs and antiplatelets vs. usual care
Persian Polypil*	2021	NCT03541109	Asia/Australia/other	Government	34	1100					Valsartan/Metoprolol/Atorvastatin/Acetylsalicylic acid (polypill)	Usual care		x	x	x	x	x	x		Yes: eGFR < 30 ml/min/1.73m2 and/or serum creatinine > 2.0 mg/dL
DIHYDROPYRIDINE CALCIUM CHANNEL-BLOCKERS WITH OTHER CATEGORIES
Dihydropyridine calcium channel-blockers with lipid-lowering drugs vs. usual care
CRUCIAL	2011	NCT00407537	Multi-continental study	Industry	12	1417	60.2	52			Amlodipine/Atorvastatin	Usual care (any antihypertensives)	x								No
DIURETICS WITH OTHER CATEGORIES
Diuretics with glucose-lowering drugs vs. diuretics
DICTATE-AHF*	2021	NCT04298229	North America	Industry	1	240					Diuretics/Dapagliflozin	Diuretics	x				x				Yes: eGFR < 30 ml/min/1.73m2
VASODILATORS VS. OTHER CATEGORIES
Vasodilators vs. glucose-lowering drugs
DANHEART*	2021	NCT03514108	Europe	Industry	48	296	67.9	82.8			Hydrazaline with Isosorbide nitrate	Metformin	x			x	x	x	x		Yes: eGFR < 35 ml/min/1.73m2

## Sheet: 4. Lipid-lowering (mono)
Name of trial	Year of publication	Clinical trial number	Location	Funding sources	Follow-up (months)	Sample size (N)	Mean age (years)	Sex (% male)	Mean eGFR (ml/min/1.73m2)	Mean serum creatinine (mg/dL)	Intervention 1	Intervention 2/Comparator	Reported outcomes								Is there an exclusion criterium based on kidney function?
													All-cause mortality	Cardiovascular mortality	MACE/other composite endpoint	Coronary artery disease	Hospitalisation for heart failure	Cerebrovascular disease	Peripheral arterial disease	End-stage kidney disease
STATINS
Statins vs. placebo
4D	2005	NR	Europe	Industry	47.52	1255	65.7	54			Atorvastatin	Placebo	x	x	x	x		x			Yes: Unsuccesful kidney transplantation
CARDS	2004	NCT00327418	Europe	Industry/Government	46.8	2838	62	68	64	1.15	Atorvastatin	Placebo	x	x	x	x		x			Yes: serum creatinine > 1.7 mg/dL
SPARCL	2009	NCT00147602	Multi-continental study	Industry	58.8	4731	62.8	59.7	72.3		Atorvastatin	Placebo	x	x	x	x		x	x		Yes: Renal insufficiency (clinician reported/medical record)
ALERT	2003	NR	Multi-continental study	Industry	61.2	2102	50	65.6		1.6	Fluvastatin	Placebo	x	x	x	x					Yes: No kidney transplant
ACAPS	1992	NCT00000469	North America	Industry/Government	34.1	919	62	52			Lovastatin	Placebo	x	x		x		x			No
CRISP pilot study	1994	NCT00000477	North America	Institutional	12	431	71.2	70.9			Lovastatin	Placebo	x								No
PREVEND IT	2004	NCT03073018	Europe	Industry/Not for profit organisation	46	864	51	65		1.03	Pravastatin	Placebo	x	x	x	x	x	x	x		Yes: eGFR < 60% of the normal age-adjusted value
AURORA	2010	NCT00240331	Multi-continental study	Industry	38.4	2776	64.2	62			Rosuvastatin	Placebo	x	x	x	x		x	x		Yes: Expected kidney transplant within 1 year and/or Not receiving dialysis
CORONA	2007	NCT00206310	Europe	Industry	35	5011	73	76	58	1.3	Rosuvastatin	Placebo	x	x		x	x	x			Yes: serum creatinine > 2.5 mg/dL
GISSI-HF	2008	NCT00336336	Europe	Industry/Not for profit organisation	46.8	4631	68	81.4			Rosuvastatin	Placebo	x	x	x	x	x	x			Yes: serum creatinine > 2.5 mg/dL
HOPE-3	2016	NCT00468923	Multi-continental study	Industry/Institutional	67.2	12705	65.8	53.7		0.89	Rosuvastatin	Placebo	x	x	x	x	x	x	x	x	Yes: eGFR < 45 ml/min/1.73m2 and/or serum creatinine > 2.0 mg/dL
JUPITER	2008	NCT00239681	Multi-continental study	Industry	22.8	17802	66	61.8	73		Rosuvastatin	Placebo	x	x		x		x			Yes: serum creatinine > 2.0 mg/dL
METEOR	2007	NCT00225589	Multi-continental study	Industry	24	984	57	60			Rosuvastatin	Placebo	x		x	x					Yes: serum creatinine > 2.0 mg/dL
Bays et al., 2004	2004	NCT00092651	Multi-continental study	Industry	2.8	1528	55.5	46			Simvastatin	Placebo	x	x							No
FASTER	2007	NCT00109382	North America	Industry	3	392	68.1	52.8			Simvastatin	Placebo	x		x						No
STARS	2016	NCT01073007	Europe	Unspecified/miscellaneous	3	104	74.2	53.8			Simvastatin	Placebo	x		x	x	x	x			Yes: Renal insufficiency (clinician reported/medical record)
STASH	2014	NCT00731627	North America	Institutional	6	803	50	31.5			Simvastatin	Placebo	x			x		x			Yes: Renal insufficiency (clinician reported/medical record)
Statins vs. other (dosage/timing of) statins
CHILLAS	2014	NCT00728013	Asia/Australia/other	Government	24	1355	60.6	76.9			Atorvastatin 10 mg	Atorvastatin 20-40 mg			x						Yes: Kidney disease (clinician reported/medical record)
Hong et al., 2010	2010	NCT00536887	Asia/Australia/other	Government/Institutional	8	102	59.9	70.6			Atorvastatin 10 mg	Atorvastatin 40 mg	x	x	x	x					Yes: serum creatinine > 2.0 mg/dL
VENUS	2012	NCT01200056	Asia/Australia/other	Industry/Institutional	6	39	64.4	82.1			Atorvastatin 10 mg	Atorvastatin 40 mg	x		x	x					No
CAP	2008	NCT00163202	Multi-continental study	Industry	24	339	63	83			Atorvastatin 10 mg	Atorvastatin 80 mg	x	x							No
Treating to new targets	2006	NCT00327691	Multi-continental study	Industry	58.8	10001	61	81	63.046		Atorvastatin 10 mg	Atorvastatin 80 mg	x	x	x	x	x	x	x		Yes: Kidney disease (clinician reported/medical record)
REMEDY-EPC late	2017	NCT02205775	Europe	Industry/Institutional	12	130	67	70	71	1	Atorvastatin 20 mg	Atorvastatin 80 mg	x	x	x	x					Yes: serum creatinine > 2.0 mg/dL
JAPAN-ACS	2009	NCT00242944	Asia/Australia/other	Industry/Institutional	12	307	62.5	82			Atorvastatin	Pitavastatin	x		x	x					Yes: Renal insufficiency (clinician reported/medical record)
LESS-DM*	2017	NCT02940366	Asia/Australia/other	Industry	24	500					Atorvastatin	Pitavastatin	x	x		x	x	x	x		Yes: serum creatinine > 2.0 mg/dL
Im et al., 2017	2017	NCT01557075	Asia/Australia/other	Industry/Government/Institutional	12	2000	64	70.8		0.96	Atorvastatin	Pravastatin	x	x	x	x		x	x		No
STELLAR*	2003	NCT00654537	North America	Industry	1.4	2431	58	49			Atorvastatin	Pravastatin	x	x							No
ARIES	2006	NCT00653744	North America	Unspecified/miscellaneous	1.38082	774	55	35			Atorvastatin	Rosuvastatin	x		x						Yes: serum creatinine > 2.0 mg/dL
Bays et al., 2013	2013	NCT01154036	Multi-continental study	Industry	3.7	1547	60	47			Atorvastatin	Rosuvastatin	x								Yes: eGFR < 30 ml/min/1.73m2
CENTAURUS	2010	NCT00296387	Multi-continental study	Industry	3	887	59.5	75			Atorvastatin	Rosuvastatin	x	x	x	x		x			No
DISCOVERY-Asia	2007	NCT00241488	Asia/Australia/other	Industry	2.8	1482	60.4	52			Atorvastatin	Rosuvastatin	x	x							Yes: serum creatinine > 2.5 mg/dL
LUNAR	2012	NCT00214630	Multi-continental study	Industry	2.76164	825	52.9	75.9	82.3667	1	Atorvastatin	Rosuvastatin	x	x	x	x		x			Yes: serum creatinine > 2.0 mg/dL
MERCURY II	2006	NCT00654407	Multi-continental study	Industry	3.67975	1993	61.9	55.8			Atorvastatin	Rosuvastatin	x								Yes: serum creatinine > 2.0 mg/dL
PLANET I	2015	NCT00296374	Multi-continental study	Industry	12	353	57.7	70	71.2	1.15	Atorvastatin	Rosuvastatin	x		x	x	x	x		x	Yes: eGFR < 40 ml/min/1.73m2 and/or Kidney disease (clinician reported/medical record)
POLARIS	2007	NCT00653588	Multi-continental study	Industry	6	871	62.1	60.8	70.5		Atorvastatin	Rosuvastatin	x	x							Yes: serum creatinine > 2.0 mg/dL
SATURN	2011	NCT00620542	Multi-continental study	Industry	24	1578	57.6	73.6			Atorvastatin	Rosuvastatin		x	x	x		x	x		Yes: serum creatinine > 2.0 mg/dL
SOLAR	2007	NCT00654173	North America	Industry	2.76164	1632	62.4	58.3			Atorvastatin	Rosuvastatin	x	x							Yes: serum creatinine > 2.0 mg/dL
STARSHIP	2006	NCT00653965	North America	Industry	1.38082	696	58	50			Atorvastatin	Rosuvastatin	x								Yes: serum creatinine > 2.0 mg/dL
STELLAR*	2003	NCT00654537	North America	Industry	1.4	2431	58	49			Atorvastatin	Rosuvastatin	x	x							No
Zhao et al., 2018	2018	NCT00683618	Asia/Australia/other	Industry	1.4	436	59.5	40.6			Atorvastatin	Rosuvastatin	x								Yes: serum creatinine > 2.0 mg/dL
COMETS	2005	NCT00654485	Multi-continental study	Industry	2.8	401	57.8	64.2			Atorvastatin 10 mg, later 20 mg	Placebo, later Rosuvastatin 20 mg	x	x							No
COMETS	2005	NCT00654485	Multi-continental study	Industry	2.8	401	57.8	64.2			Atorvastatin 10 mg, later 20 mg	Rosuvastatin 10 mg, later 20 mg	x	x							No
IDEAL	2005	NCT00159835	Multi-continental study	Industry	57.6	8888	61.7	80.9			Atorvastatin	Simvastatin	x	x	x	x	x	x	x		Yes: Kidney disease (clinician reported/medical record)
MERCURY II	2006	NCT00654407	Multi-continental study	Industry	3.67975	1993	61.9	55.8			Atorvastatin	Simvastatin	x								Yes: serum creatinine > 2.0 mg/dL
SOLAR	2007	NCT00654173	North America	Industry	2.76164	1632	62.4	58.3			Atorvastatin	Simvastatin	x	x							Yes: serum creatinine > 2.0 mg/dL
STELLAR*	2003	NCT00654537	North America	Industry	1.4	2431	58	49			Atorvastatin	Simvastatin	x	x							No
REAL-CAD	2006	NCT01042730	Asia/Australia/other	Institutional	46.8	13054	68.1	82.5	65.8	0.87	Pitavastatin 1 mg	Pitavastatin 4 mg	x	x	x	x		x			Yes: Dialysis
Stender 2012	2012	NCT00257686	Multi-continental study	Industry	2.76164	962	70	44			Pitavastatin	Pravastatin	x								Yes: Renal insufficiency (clinician reported/medical record)
Eriksson et al., 2011	2011	NCT00344175	Europe	Institutional	10.1193	156	60.4	68.1			Pitavastatin	Simvastatin				x			x		Yes: Renal insufficiency (clinician reported/medical record)
Eriksson et al., 2011	2011	NCT00309738	Europe	Industry	10.1193	355	60.5	68.4			Pitavastatin	Simvastatin				x			x		Yes: Renal insufficiency (clinician reported/medical record)
Ose et al., 2009	2009	NCT00309777	Multi-continental study	Industry	2.75981	857	58.3	39			Pitavastatin	Simvastatin	x	x							Yes: Renal insufficiency (clinician reported/medical record)
STELLAR*	2003	NCT00654537	North America	Industry	1.4	2431	58	49			Pravastatin	Rosuvastatin	x	x							No
J-STARS Echo	2018	NCT00361530	Asia/Australia/other	Industry/Government	60	941	66.4	66.8			Pravastatin	Statins						x			Yes: serum creatinine > 2.0 mg/dL
STELLAR*	2003	NCT00654537	North America	Industry	1.4	2431	58	49			Pravastatin	Simvastatin	x	x							No
COMETS	2005	NCT00654485	Multi-continental study	Industry	2.8	401	57.8	64.2			Rosuvastatin 10, later 20 mg	Placebo, later Rosuvastatin 20 mg	x	x							No
INTENSIFY	2015	NCT01923077	Europe	Unspecified/miscellaneous	12	140	63	76		0.83	Rosuvastatin	Simvastatin				x					No
MERCURY II	2006	NCT00654407	Multi-continental study	Industry	3.67975	1993	61.9	55.8			Rosuvastatin	Simvastatin	x								Yes: serum creatinine > 2.0 mg/dL
SOLAR	2007	NCT00654173	North America	Industry	2.76164	1632	62.4	58.3			Rosuvastatin	Simvastatin	x	x							Yes: serum creatinine > 2.0 mg/dL
STELLAR*	2003	NCT00654537	North America	Industry	1.4	2431	58	49			Rosuvastatin	Simvastatin	x	x							No
Rosen et al., 2013	2013	NCT00862251	Multi-continental study	Institutional	1.4	808	64	52.2			Rosuvastatin	Statin (double dose)	x								No
SEARCH	2007	NCT00124072	Europe	Industry/Institutional	84	12064	64.2	83			Simvastatin 20 mg	Simvastatin 80 mg	x	x	x	x	x	x			Yes: serum creatinine > 2x ULN and/or Renal insufficiency (clinician reported/medical record)
Phase Z of the A to Z Trial	2004	NCT00251576	Multi-continental study	Industry	24.0333	4497	61	76			Simvastatin 20 mg	Simastatin 40-80 mg	x	x	x	x	x	x			Yes: serum creatinine > 2.0 mg/dL
ASSORT	2017	NCT02549846	Asia/Australia/other	Industry	3	257	70	65			Statins started within 24 hours	Statins started at 7 days	x			x		x	x		Yes: Renal insufficiency (clinician reported/medical record)
Statins vs. selective cholesterol absorption inhibitors
The ODYSSEY ALTERNATIVE	2015	NCT01709513	Multi-continental study	Industry		314	63.4	54.8			Atorvastatin	Ezetimibe	x		x	x					Yes: eGFR < 30 ml/min/1.73m2 and/or Kidney transplant
Bays et al., 2004	2004	NCT00092651	Multi-continental study	Industry	2.8	1528	55.5	46			Simvastatine	Ezetimibe	x	x							No
Statins vs. PCSK-9 inhibitors
The ODYSSEY ALTERNATIVE	2015	NCT01709513	Multi-continental study	Industry		314	63.4	54.8			Atorvastatin	Alirocumab	x		x	x					Yes: eGFR < 30 ml/min/1.73m2 and/or Kidney transplant
ODYSSEY J-IVUS	2019	NCT02984982	Asia/Australia/other	Industry	8.29493	206	61.1	80.2			Statin	Alirocumab	x		x	x		x			No
Statins vs. fibrates
Goldberg et al., 2009	2009	NCT00300469	North America	Industry	2.76164	609	55	50			Atorvastatin	Fenofibric acid	x								Yes: eGFR < 50 ml/min/1.73m2 and/or Kidney transplant
Roth et al., 2010	2010	NCT00463606	North America	Industry	3.68219	758	55.3	40			Rosuvastatin	Fenofibric acid	x								Yes: Abnormal laboratory results (renal tests)
Foucher et al., 2015	2015	NCT01674712	Multi-continental study	Industry	2.8	575	60	64			Simvastatin	Fenofibrate	x	x		x		x			Yes: eGFR < 60 ml/min/1.73m2
Statins vs. control/treatment as usual/no treatment
Colivicchi et al., 2010	2010	NCT01187992	Europe	Government/Institutional	12	290	74.6	51.4		1.4	Atorvastatin	Usual care		x	x	x		x			Yes: serum creatinine > 2.5 mg/dL
OACIS-LIPID	2008	NCT00688922	Asia/Australia/other	Government/Institutional	9	353	63	77			Pravastatin	No pravastatin	x	x	x	x	x	x			Yes: Renal insufficiency (clinician reported/medical record)
ALLHAT	2003	NCT00000542	Multi-continental study	Industry/Institutional	38.4	24316	66.9	53.3	78.5	1	Pravastatin	Usual care	x	x	x	x	x	x			Yes: serum creatinine > 2.0 mg/dL
J-STARS	2015	NCT00221104	Asia/Australia/other	Government/Institutional	58.8	1578	66	68			Pravastatin	Usual care	x		x	x		x			Yes: serum creatinine > 2.0 mg/dL
MEGA	2006	NCT00211705	Asia/Australia/other	Industry	63.6	8214	58	31			Pravastatin + diet	Diet only	x	x	x	x		x			Yes: serum creatinine > 4.0 mg/dL
SELECTIVE CHOLESTEROL ABSORPTION INHIBITORS
Selective cholesterol absorption inhibitors vs. placebo
Bays et al., 2004	2004	NCT00092651	Multi-continental study	Industry	2.8	1528	55.5	46			Ezetimibe	Placebo	x	x							No
MENDEL	2012	NCT01375777	Multi-continental study	Industry	2.8	411	51	34			Ezetimibe	Placebo	x					x			No
Yokote et al., 2017	2017	NCT02055976	Asia/Australia/other	Industry	3.68664	218	57.8667	59.633			Ezetimibe	Placebo	x			x					Yes: serum creatinine > 1.8 mg/dL
Selective cholesterol absorption inhibitors vs. PCSK-9 inhibitors
ODYSSEY ALTERNATIVE	2015	NCT01709513	Multi-continental study	Industry		314	63.4	54.8			Ezetimibe	Alirocumab	x		x	x					Yes: eGFR < 30 ml/min/1.73m2 and/or Kidney transplant
ODYSSEY COMBO II	2015	NCT01644188	North America	Industry	12	720	61.5	72.5			Ezetimibe	Alirocumab	x	x	x	x	x	x			No
ODYSSEY MONO	2014	NCT01644474	Multi-continental study	Industry	5.5	103	60.3	53.4			Ezetimibe	Alirocumab	x								No
Yokote et al., 2017	2017	NCT02055976	Asia/Australia/other	Industry	3.68664	218	57.8667	59.633			Ezetimibe	Bococizumab	x			x					Yes: serum creatinine > 1.8 mg/dL
MENDEL	2012	NCT01375777	Multi-continental study	Industry	2.8	411	51	34			Ezetimibe	Evolocumab	x					x			No
PCSK-9 INHIBITORS
PCSK-9 inhibitors vs. placebo
McKenney et al., 2012	2012	NCT01288443	North America	Industry	2.8	183	56.7	47.5			Alirocumab	Placebo	x								Yes: serum creatinine > 1.5x ULN (male) or serum creatinine > 1.4x ULN (female)
ODYSSEY CHOICE I	2016	NCT01926782	Multi-continental study	Industry	5.5	803	60.3	56			Alirocumab	Placebo	x		x	x	x				Yes: eGFR < 30 ml/min/1.73m2
ODYSSEY CHOICE II	2016	NCT02023879	Multi-continental study	Industry	5.5	233	63.3	54.6			Alirocumab	Placebo	x		x	x					Yes: eGFR < 30 ml/min/1.73m2
ODYSSEY COMBO I	2015	NCT01644175	North America	Industry	12	316	63	65.1			Alirocumab	Placebo	x	x	x	x	x	x			Yes: eGFR < 30 ml/min/1.73m2
ODYSSEY DM-INSULIN	2017	NCT02585778	Multi-continental study	Industry	5.5	517	61.5	58.2	77.2		Alirocumab	Placebo	x	x							Yes: eGFR < 15 ml/min/1.73m2 and/or Dialysis
ODYSSEY FH I	2015	NCT01623115	Multi-continental study	Industry	17.9724	735	52	56	81.3		Alirocumab	Placebo	x	x		x	x	x			Yes: eGFR < 30 ml/min/1.73m2
ODYSSEY FH II	2015	NCT01709500	Multi-continental study	Industry	1.8	249	53.2	86.1807			Alirocumab	Placebo	x	x	x	x	x	x			Yes: eGFR < 30 ml/min/1.73m2
ODYSSEY HIGH FH	2012	NCT01617655	Multi-continental study	Industry	17.9388	107	50.6	53.2			Alirocumab	Placebo	x	x	x	x	x	x			No
ODYSSEY JAPAN	2016	NCT02107898	Asia/Australia/other	Industry	1.8	216	60.8	60.6			Alirocumab	Placebo	x		x	x	x				Yes: eGFR < 30 ml/min/1.73m2
ODYSSEY KT	2018	NCT02289963	Asia/Australia/other	Industry	1.8	199	60.5	82			Alirocumab	Placebo	x		x	x		x			Yes: eGFR < 30 ml/min/1.73m2
ODYSSEY Long Term	2015	NCT01507831	Multi-continental study	Industry	18.6411	2341	60	62			Alirocumab	Placebo	x	x	x	x	x	x			Yes: eGFR < 30 ml/min/1.73m2
ODYSSEY NIPPON	2018	NCT02584504	Asia/Australia/other	Industry	6	163	63.6	63.2			Alirocumab	Placebo	x		x	x					No
ODYSSEY OUTCOMES	2019	NCT01663402	Multi-continental study	Industry	33.6	18924	58.5	74.8			Alirocumab	Placebo	x	x	x	x	x	x	x		Yes: eGFR < 30 ml/min/1.73m2
PACMAN-AMI*	2021	NCT03067844	Europe	Industry/Institutional	12	264					Alirocumab	Placebo	x	x	x	x		x			Yes: eGFR < 30 ml/min/1.73m2
Teramoto et al., 2016	2016	NCT01812707	Asia/Australia/other	Industry	2.8	100	57.7	45			Alirocumab	Placebo	x								Yes: serum creatinine > 1.5x ULN (male) or serum creatinine > 1.4x ULN (female)
Yokote et al., 2017	2017	NCT02055976	Asia/Australia/other	Industry	3.68664	218	57.8667	59.633			Bococizumab	Placebo	x			x					Yes: serum creatinine > 1.8 mg/dL
DESCARTES	2014	NCT01516879	Multi-continental study	Industry	12	905	56.2	47.7			Evolocumab	Placebo	x		x	x	x	x			Yes: eGFR < 30 ml/min/1.73m2
FOURIER	2017	NCT01764633	Multi-continental study	Industry	26.4	27546	63	75	78.5225	0.99	Evolocumab	Placebo	x	x	x	x		x			Yes: eGFR < 20 ml/min/1.73m2 and/or Kidney transplant
GLAGOV	2016	NCT01813422	Multi-continental study	Industry	18.3988	970	59.8	72.1			Evolocumab	Placebo	x	x	x	x	x	x			Yes: eGFR < 30 ml/min/1.73m2
LAPLACE-TIMI 57	2021	NCT01380730	Multi-continental study	Industry	2.8	631	62	49			Evolocumab	Placebo	x	x		x	x	x			Yes: eGFR < 30 ml/min/1.73m2
MENDEL	2012	NCT01375777	Multi-continental study	Industry	2.8	411	51	34			Evolocumab	Placebo	x					x			No
NCT03433755*	2016	NCT03433755	Asia/Australia/other	Industry	2.8	450					Evolocumab	Placebo	x								Yes: eGFR < 30 ml/min/1.73m2 or eGFR > 60 ml/min/1.73m2
RUTHERFORD	2012	NCT01375751	Multi-continental study	Industry	2.8	168	49.6	53.3			Evolocumab	Placebo	x								Yes: eGFR < 30 ml/min/1.73m2
RUTHERFORD-2	2015	NCT01763918	Multi-continental study	Industry	2.8	331	51	42			Evolocumab	Placebo	x		x						Yes: eGFR < 30 ml/min/1.73m2
Yukawa	2014	NCT01652703	Asia/Australia/other	Industry	2.8	310	61.5	62.9			Evolocumab	Placebo			x	x					No
Kastelein et al., 2016	2016	NCT01890967	Multi-continental study	Industry	1.8	519	58.4	53.6			Frovocimab	Placebo	x	x							No
ORION-9	2020	NCT03397121	Multi-continental study	Industry	17	482	56	47			Inclisiran	Placebo	x	x		x		x			Yes: eGFR < 30 ml/min/1.73m2
ORION-10	2020	NCT03399370	North America	Industry	18	1561	66.1	69.4			Inclisiran	Placebo	x	x		x		x			Yes: eGFR < 30 ml/min/1.73m2
ORION-11	2018	NCT03400800	Multi-continental study	Industry	18	3178	64.8	71.8			Inclisiran	Placebo	x	x	x	x		x			Yes: eGFR < 30 ml/min/1.73m2
PCSK-9 inhibitors vs. control/treatment as usual/no treatment
ODYSSEY DM-DYSLIPIDEMIA	2018	NCT02642159	Multi-continental study	Industry	5.5	413	63	52.3002			Alirocumab	Usual care	x								No
CARUSO*	2021	NCT04730973	Europe	Unspecified/miscellaneous	12	130					Evolocumab	No additional treatment	x	x	x	x		x	x		Yes: Renal insufficiency (clinician reported/medical record)
OSLER-1	2015	NCT01439880	Multi-continental study	Industry	12.8877	4465	57.9	50.5			Evolocumab with standard therapy	Standard therapy	x	x	x	x	x	x			No
OSLER 2	2015	NCT01854918	Multi-continental study	Industry	11.0393	3141	58	50.8			Evolocumab with standard therapy	Standard therapy	x	x	x	x	x	x			No
NIACIN
Niacin vs. placebo
HPS2-THRIVE	2014	NCT00461630	Multi-continental study	Industry	48	25673	64.9	82.7			Niacin with Laropiprant	Placebo	x	x	x	x		x	x		Yes: serum creatinine > 2.3 mg/dL
MacLean et al., 2011	2011	NCT00485758	Multi-continental study	Industry	8.29493	796	62	60.9			Niacin with Laropiprant	Placebo			x						Yes: serum creatinine > 2.0 mg/dL
Niacin vs. other combination with niacin
Maccubbin 2008	2008	NCT00269204	Multi-continental study	Industry	4.60274	811	57.7	61			Niacin	Niacin with Laropiprant	x								Yes: serum creatinine > 1.7 mg/dL
Maccubbin et al., 2012	2012	NCT00961636	Multi-continental study	Industry	7.3595	1152	58	64.02			Niacin	Niacin with Laropiprant	x		x						Yes: serum creatinine > 2.0 mg/dL
Niacin vs. fibrates
Coronary Drug Project	1975	NCT00000483	Multi-continental study	Government	60	8341		100			Niacin	Clofibrate	x	x		x		x			Yes: Kidney disease (clinician reported/medical record)
FIBRATES
Fibrates vs. placebo
VA-HIT	2002	NCT00283335	North America	Industry	61.2	2531	64	100			Gemfibrozil	Placebo		x	x	x		x			No
BILE ACID SEQUESTRANTS
Bile acid sequestrants vs. placebo
Bays et al., 2008	2008	NCT00147719	North America	Industry	6	316	56.1	51.7			Colesevelam	Placebo	x								No
OTHER LIPID-LOWERING DRUGS
Other lipid-lowering drugs vs. placebo
CLEAR*	2021	NCT02993406	Multi-continental study	Industry	42	14014	66	52			Bempedoic acid	Placebo	x	x	x	x		x			Yes: eGFR < 30 ml/min/1.73m2
CLEAR Harmony	2019	NCT02666664	Multi-continental study	Industry/Institutional	12	2230	66	73			Bempedoic acid	Placebo	x	x	x	x	x	x	x		Yes: eGFR < 30 ml/min/1.73m2
CLEAR Serenity	2019	NCT02988115	North America	Industry	5.5	345	65.2	55.8			Bempedoic acid	Placebo	x	x	x	x	x	x	x		Yes: eGFR < 30 ml/min/1.73m2
CLEAR Wisdom	2019	NCT02991118	Multi-continental study	Industry	12	779	64.9	63.7			Bempedoic acid	Placebo	x	x	x	x	x	x			Yes: eGFR < 30 ml/min/1.73m2
Barton Duell et al., 2016	2016	NCT00706849	North America	Industry	5.5	104	56	75			Mipomersen	Placebo				x					Yes: Kidney disease (clinician reported/medical record)
GISSI-HF	2008	NCT00336336	Europe	Industry/Not for profit organisation	46.8	7046	67	81.9			Omega-3 polyunsaturated fatty acids	Placebo	x	x	x	x	x	x			Yes: serum creatinine > 2.5 mg/dL
ORIGIN	2009	NCT00069784	Multi-continental study	Unspecified/miscellaneous	74.4	12536	64	65	77.3	1	Omega-3 polyunsaturated fatty acids	Placebo	x	x	x	x	x	x	x		No
Other lipid-lowering drugs vs. control/treatment as usual/no treatment
PICASSO	2018	NCT01013532	Asia/Australia/other	Industry	22.8	3024	65.7	62			Probucol	No Probucol	x	x		x		x			No

## Sheet: 5. Lipid-lowering (multiple)
Name of trial	Year of publication	Clinical trial number	Location	Funding sources	Follow-up (months)	Sample size (N)	Mean age (years)	Sex (% male)	Mean eGFR (ml/min/1.73m2)	Mean serum creatinine (mg/dL)	Intervention 1	Intervention 2/Comparator	Reported outcomes								Is there an exclusion criterium based on kidney function?
													All-cause mortality	Cardiovascular mortality	MACE/other composite endpoint	Coronary artery disease	Hospitalisation for heart failure	Cerebrovascular disease	Peripheral arterial disease	End-stage kidney disease
STATINS WITH SELECTIVE CHOLESTEROL ABSORPTION INHIBITORS
Statins with selective cholesterol absorption inhibitors vs. placebo
Bays et al., 2004	2004	NCT00092651	Multi-continental study	Industry	2.8	1528	55.5	46			Simvastatin/Ezetimibe	Placebo	x	x							No
SHARP	2005	NCT00125593	Europe	Industry	58.8	9438	62	63	26.6		Simvastatin/Ezetimibe	Placebo	x	x	x	x		x	x	x	Yes: serum creatinine < 1.7 mg/dL (male) or serum creatinine < 1.5 mg/dL (female)
Statins with selective cholesterol absorption inhibitors vs. statins
Bays et al., 2013	2013	NCT01154036	Multi-continental study	Industry	3.7	1547	60	47			Atorvastatin/Ezetimibe	Atorvastatin	x								Yes: eGFR < 30 ml/min/1.73m2
Conard et al., 2008	2008	NCT00276458	Multi-continental study	Industry	1.4	196	57	55			Atorvastatin/Ezetimibe	Atorvastatin	x								No
Cruz-Fernandez et al., 2005	2005	NCT00092625	Multi-continental study	Industry	2.30415	450	63.2	69.5			Atorvastatin/Ezetimibe	Atorvastatin	x	x							Yes: Renal insufficiency (clinician reported/medical record)
Cruz-Fernández et al., 2005	2005	NCT00092638	Multi-continental study	Industry	2.29984	550	63.2	68.5			Atorvastatin/Ezetimibe	Atorvastatin	x	x							Yes: Renal insufficiency (clinician reported/medical record)
Lawrence et al., 2008	2008	NCT00276484	North America	Industry	1.4	579	61.3	60.8			Atorvastatin/Ezetimibe	Atorvastatin	x								No
PRECISE-IVUS	2015	NCT01043380	Asia/Australia/other	Industry	10	202	67	78			Atorvastatin/Ezetimibe	Atorvastatin	x	x	x	x		x			Yes: serum creatinine > 2.0 mg/dL
ZETELD	2010	NCT00418834	Multi-continental study	Industry	2.75981	1053	71	46.5			Atorvastatin/Ezetimibe	Atorvastatin	x					x			Yes: serum creatinine > 2.0 mg/dL
ODYSSEY OPTIONS 1	2015	NCT01730040	Multi-continental study	Industry	7.3595	355	63	65.7			Atorvastatin/Ezetimibe	Atorvastatine (higher dose) or Rosuvastatine	x	x	x	x					No
Bays et al., 2013	2013	NCT01154036	Multi-continental study	Industry	3.7	1547	60	47			Atorvastatin/Ezetimibe	Rosuvastatin	x								Yes: eGFR < 30 ml/min/1.73m2
LAPLACE-2	2014	NCT01763866	Multi-continental study	Industry	2.8	1899	60.1	53			Atorvastatin/Ezetimibe	Statin	x	x	x						Yes: eGFR < 30 ml/min/1.73m2
Ezetimibe-ACS	2018	NCT00549926	Asia/Australia/other	Institutional	10	128	63	79.5			Pitavastatin/Ezetimibe	Pitavastatin	x	x	x						Yes: serum creatinine > 2.0 mg/dL
ACTE	2011	NCT00783263	Multi-continental study	Industry	1.37991	440	61.2	61.8			Rosuvastatin/Ezetimibe	Rosuvastatin	x								Yes: eGFR < 30 ml/min/1.73m2 and/or Kidney disease (clinician reported/medical record)
I-ROSETTE	2018	NCT02749994	Asia/Australia/other	Unspecified/miscellaneous	2.8	396	63.3	65			Rosuvastatin/Ezetimibe	Rosuvastatin	x								Yes: serum creatinine > 2.0 mg/dL
Kim et al., 2018	2018	NCT03288038	Asia/Australia/other	Industry	1.8	375	61.7	57.3			Rosuvastatin/Ezetimibe	Rosuvastatin				x					Yes: serum creatinine > 2x ULN
Lee et al., 2020	2020	NCT03446261	Asia/Australia/other	Industry	1.8	136	55.3	55.1			Rosuvastatin/Ezetimibe	Rosuvastatin	x			x					Yes: eGFR < 30 ml/min/1.73m2
ODYSSEY OPTIONS 2	2016	NCT01730053	Multi-continental study	Industry	7.36438	305	60.9	61.3			Rosuvastatin/Ezetimibe	Rosuvastatin	x	x	x						No
Barrios et al., 2005	2005	NCT00090168	Multi-continental study	Industry	1.37991	435	63.5	61.8			Simvastatin/Ezetimibe	Atorvastatin	x			x					No
Constance et al., 2007	2007	NCT00541697	Multi-continental study	Industry	1.4	661	62	50			Simvastatin/Ezetimibe	Atorvastatin	x								Yes: serum creatinine > 2.0 mg/dL
VYMET	2009	NCT00409773	North America	Industry	1.3544	1143	59.5	56.4			Simvastatin/Ezetimibe	Atorvastatin	x								No
VYTAL	2006	NCT00110435	North America	Industry	1.4	1229	59.5	47.4			Simvastatin/Ezetimibe	Atorvastatin	x								No
VYTELD	2010	NCT00535405	North America	Industry	2.8	1289	72	37.2			Simvastatin/Ezetimibe	Atorvastatin	x								Yes: Kidney disease (clinician reported/medical record)
IN-CROSS	2009	NCT00479713	Multi-continental study	Industry	1.8	618	63.2	60			Simvastatin/Ezetimibe	Rosuvastatin	x	x							Yes: serum creatinine > 2.0 mg/dL
Rosen et al., 2013	2013	NCT00862251	Multi-continental study	Institutional	1.4	808	64	52.2			Simvastatin/Ezetimibe	Rosuvastatin	x								No
Averna et al., 2010	2010	NCT00423579	Europe	Industry	1.4	120	61.5	55.4			Simvastatin/Ezetimibe	Simvastatin	x					x			Yes: serum creatinine > 2.0 mg/dL
Bays et al., 2004	2004	NCT00092651	Multi-continental study	Industry	2.8	1528	55.5	46			Simvastatin/Ezetimibe	Simvastatin	x	x							No
Brohet 2015	2015	NCT00092599	Multi-continental study	Industry	1.38082	418	63.2	72.4			Simvastatin/Ezetimibe	Simvastatin	x			x					Yes: serum creatinine > 2.0 mg/dL
ENHANCE	2008	NCT00552097	Multi-continental study	Industry	24	720	46	51			Simvastatin/Ezetimibe	Simvastatin		x	x	x		x			No
IMPROVE-IT	2015	NCT00202878	Multi-continental study	Industry	72	18144	64	76	75.9	1.02	Simvastatin/Ezetimibe	Simvastatin	x	x	x	x	x	x	x		Yes: eGFR < 30 ml/min/1.73m2
Patel et al., 2006	2006	NCT00653835	Europe	Industry	1.4	153	65.4	64.5			Simvastatin/Ezetimibe	Simvastatin	x			x					No
Rodney et al., 2006	2006	NCT00650663	North America	Industry	2.8	247	54.5	47.5			Simvastatin/Ezetimibe	Simvastatin						x			Yes: serum creatinine > 2.0 mg/dL
INFORCE	2008	NCT00132717	Multi-continental study	Industry	2.8	424	63	80			Simvastatin/Ezetimibe	Statin	x	x							Yes: serum creatinine > 2.0 mg/dL
Rosen et al., 2013	2013	NCT00862251	Multi-continental study	Institutional	1.4	808	64	52.2			Simvastatin/Ezetimibe	Statin (double dose)	x								No
Gagné et al., 2002	2002	NCT03882905	North America	Industry	52	769	60	58			Statin/Ezetimibe	Statin	x								Yes: Renal insufficiency (clinician reported/medical record)
Statins with selective cholesterol absorption inhibitors vs. statins with PCSK-9 inhibitors
ODYSSEY OPTIONS 1	2015	NCT01730040	Multi-continental study	Industry	7.3595	355	63	65.7			Atorvastatin/Ezetimibe	Atorvastatine/Alirocumab	x	x	x	x					No
LAPLACE-2	2014	NCT01763866	Multi-continental study	Industry	2.8	1899	60.1	53			Atorvastatin/Ezetimibe	Statin/Evolocumab	x	x	x						Yes: eGFR < 30 ml/min/1.73m2
ODYSSEY OPTIONS 2	2016	NCT01730053	Multi-continental study	Industry	7.36438	305	60.9	61.3			Rosuvastatin/Ezetimibe	Rosuvastatin/Alirocumab	x	x	x						No
Statins with selective cholesterol absorption inhibitors vs. selective cholesterol absorption inhibitors
Bays et al., 2004	2004	NCT00092651	Multi-continental study	Industry	2.8	1528	55.5	46			Simvastatin/Ezetimibe	Ezetimibe	x	x							No
Statins with selective cholesterol absorption inhibitors vs. niacin
Guyton et al., 2008	2008	NCT00271817	North America	Industry	5.5	1220	57	50			Simvastatin/Ezetimibe	Niacin		x		x		x			Yes: serum creatinine > 2.0 mg/dL
Statins with PCSK-9 inhibitors vs. statins
The ODYSSEY OPTIONS 2	2016	NCT01730053	Multi-continental study	Industry	7.36438	305	60.9	61.3			Rosuvastatin/Alirocumab	Rosuvastatin	x	x	x						No
LAPLACE-2	2014	NCT01763866	Multi-continental study	Industry	2.8	1899	60.1	53			Statin/Evolocumab	Statin	x	x	x						Yes: eGFR < 30 ml/min/1.73m2
STATINS WITH SELECTIVE CHOLESTEROL ABSORPTION INHIBITORS AND NIACIN
Statins with selective cholesterol absorption inhibitors and niacin vs. statins
ELIMIT	2008	NCT00687076	North America	Industry/Government/Institutional	24	102	63	93.7			Simvastatin/Ezetimibe/Niacin	Simvastatin	x		x	x		x			No
Statins with selective cholesterol absorption inhibitors and niacin vs. statins with selective cholesterol absorption inhibitors
Guyton et al., 2008	2008	NCT00271817	North America	Industry	5.5	1220	57	50			Simvastatin/Ezetimibe/Niacin	Simvastatin/Ezetimibe		x		x		x			Yes: serum creatinine > 2.0 mg/dL
Statins with selective cholesterol absorption inhibitors and niacin vs. niacin
Guyton et al., 2008	2008	NCT00271817	North America	Industry	5.5	1220	57	50			Simvastatin/Ezetimibe/Niacin	Niacin		x		x		x			Yes: serum creatinine > 2.0 mg/dL
STATINS WITH SELECTIVE CHOLESTEROL ABSORPTION INHIBITORS AND FIBRATES
Statins with selective cholesterol absorption inhibitors and fibrates vs. statins with selective cholesterol absorption inhibitors
Jones et al., 2010	2010	NCT00639158	North America	Industry	2.75981	543	55.4	45	116.005		Atorvastatin/Ezetimibe/Fenofibric acid	Atorvastatin/Ezetimibe	x								Yes: eGFR < 30 ml/min/1.73m2 and/or serum creatinine > 3x ULN
STATINS WITH PCSK-9 INHIBITORS
Statins with PCSK-9 inhibitors vs. statins
ODYSSEY OPTIONS 1	2015	NCT01730040	Multi-continental study	Industry	7.3595	355	63	65.7			Atorvastatin/Alirocumab	Atorvastatine (higher dose) or Rosuvastatine	x	x	x	x					No
BERSON	2019	NCT02662569	Multi-continental study	Industry	2.8	981	62	42.7115			Atorvastatin/Evolocumab	Atorvastatin	x								Yes: eGFR < 30 ml/min/1.73m2
EVOPACS	2017	NCT03287609	Europe	Industry	1.8	308	60.5	83			Atorvastatin/Evolocumab	Atorvastatin	x	x	x	x	x	x			Yes: eGFR < 30 ml/min/1.73m2
YUKAWA-2	2016	NCT01953328	Asia/Australia/other	Industry	2.8	404	61.5	60.5			Atorvastatin/Evolocumab	Atorvastatin	x		x			x			Yes: Renal insufficiency (clinician reported/medical record)
EMSIACS*	2021	NCT04100434	Asia/Australia/other	Not for profit organisation	12	500					Statin (Rosuvastatin or Atorvastatin)/Evolocumab	Statin (Rosuvastatin or Atorvastatin)		x	x	x	x	x			Yes: eGFR < 30 ml/min/1.73m2
STATINS WITH NIACIN
Statins with niacin vs. placebo
HATS	2001	NCT00000553	North America	Government	36	160	53	87			Simvastatin/Niacin	Placebo	x	x	x	x		x	x		Yes: Kidney disease (clinician reported/medical record)
HATS	2001	NCT00000553	North America	Government	36	160	53	87			Simvastatin/Niacin with antioxidants	Placebo	x	x	x	x		x	x		Yes: Kidney disease (clinician reported/medical record)
Statins with niacin vs. statins
SUPREME	2009	NCT00465088	North America	Industry	2.8	193	53	44			Simvastatin/Niacin	Atorvastatin	x			x					Yes: eGFR < 30 ml/min/1.73m2
AIM-HIGH	2018	NCT00120289	North America	Industry	12	2457	63.7	85.3			Simvastatin/Niacin	Simvastatin	x	x		x	x	x			Yes: serum creatinine > 2.5 mg/dL
SEACOAST I	2008	NCT00082251	Multi-continental study	Unspecified/miscellaneous	5.5	314	60.3907	54.519			Simvastatin/Niacin	Simvastatin	x								Yes: eGFR < 30 ml/min/1.73m2
NIA Plaque	2013	NCT00127218	North America	Institutional	18	145	72.2	81.8			Statin/Niacin	Statin	x			x		x			Yes: eGFR < 60 ml/min/1.73m2
Shah et al., 2010	2010	NCT00479388	North America	Unspecified/miscellaneous	2.8	1211	61	49			Statin/Niacin with Laropiprant	Statin			x						Yes: serum creatinine > 2.0 mg/dL
Statins with niacin vs. other combination/duration of statins with niacin
OCEANS	2008	NCT00080275	North America	Industry	5.5	520	60	57			Simvastatin/Niacin (8 weeks)	Simvastatin/Niacin (12 weeks)	x								Yes: eGFR < 30 ml/min/1.73m2
HATS	2001	NCT00000553	North America	Government	36	160	53	87			Simvastatin/Niacin with antioxidants	Simvastatin/Niacin	x	x	x	x		x	x		Yes: Kidney disease (clinician reported/medical record)
STATINS WITH FIBRATES
Statins with fibrates vs. statins
FIRST	2014	NCT00616772	Multi-continental study	Industry	24	682	61	68			Atorvastatin/Choline fenofibrate	Atorvastatin	x	x	x					x	No
Goldberg et al., 2009	2009	NCT00300469	North America	Industry	2.76164	609	55	50			Atorvastatin/Fenofibric acid	Atorvastatin	x								Yes: eGFR < 50 ml/min/1.73m2 and/or Kidney transplant
STAFENO*	2020	NCT02232360	Asia/Australia/other	Industry	12	106					Rosuvastatin/Fenofibrate	Rosuvastatin	x	x	x	x		x			Yes: serum creatinine > 1.7 mg/dL
Roth et al., 2010	2010	NCT00463606	North America	Industry	3.68219	758	55.3	40			Rosuvastatin/Fenofibric acid	Rosuvastatin	x								Yes: Abnormal laboratory results (renal tests)
Weinstein et al., 2013	2013	NCT00680017	North America	Industry	5.5	280	66.3	47	48	1.37	Rosuvastatin/Fenofibric acid	Rosuvastatin	x								Yes: eGFR < 30 ml/min/1.73m2 or eGFR > 60 ml/min/1.73m2
Roth et al., 2010	2010	NCT00812955	North America	Industry	2.86667	474	56.6	46.8			Rosuvastatin/Fenofibric acid	Simvastatin	x			x					Yes: eGFR < 50 ml/min/1.73m2
Foucher et al., 2015	2015	NCT01674712	Multi-continental study	Industry	2.8	575	60	64			Simvastatin/Fenofibrate	Fenofibrate	x	x		x		x			Yes: eGFR < 60 ml/min/1.73m2
Statins with fibrates vs. fibrates
Goldberg et al., 2009	2009	NCT00300469	North America	Industry	2.76164	609	55	50			Atorvastatin/Fenofibric acid	Fenofibric acid	x								Yes: eGFR < 50 ml/min/1.73m2 and/or Kidney transplant
Roth et al., 2010	2010	NCT00463606	North America	Industry	3.68219	758	55.3	40			Rosuvastatin/Fenofibric acid	Fenofibric acid	x								Yes: Abnormal laboratory results (renal tests)
Foucher et al., 2015	2015	NCT01674712	Multi-continental study	Industry	2.8	575	60	64			Simvastatin/Fenofibrate	Simvastatin	x	x		x		x			Yes: eGFR < 60 ml/min/1.73m2
Statins with fibrates vs. other combinations of statins with fibrates
Bays et al., 2008	2008	NCT00300430	North America	Industry	12	1895	54.8	49.9			Atorvastatin/Fenofibric acid	Rosuvastatin/Fenofibric acid	x	x	x	x		x			Yes: eGFR < 50 ml/min/1.73m2
Kipnes et al., 2010	2010	NCT00491530	North America	Industry	24	310	55.8	52.3			Atorvastatin/Fenofibric acid	Rosuvastatin/Fenofibric acid	x								No
Bays et al., 2008	2008	NCT00300430	North America	Industry	12	1895	54.8	49.9			Atorvastatin/Fenofibric acid	Simvastatin/Fenofibric acid	x	x	x	x		x			Yes: eGFR < 50 ml/min/1.73m2
Kipnes et al., 2010	2010	NCT00491530	North America	Industry	24	310	55.8	52.3			Atorvastatin/Fenofibric acid	Simvastatin/Fenofibric acid	x								No
Bays et al., 2008	2008	NCT00300430	North America	Industry	12	1895	54.8	49.9			Rosuvastatin/Fenofibric acid	Simvastatin/Fenofibric acid	x	x	x	x		x			Yes: eGFR < 50 ml/min/1.73m2
Kipnes et al., 2010	2010	NCT00491530	North America	Industry	24	310	55.8	52.3			Rosuvastatin/Fenofibric acid	Simvastatin/Fenofibric acid	x								No
STATINS WITH BILE ACID SEQUESTRANTS
Statins with bile acid sequestrants vs. placebo
FATS	1994	NCT00000512	North America	Unspecified/miscellaneous	30	120	48	100			Niacin/Colestipol	Placebo	x	x	x	x					Yes: Kidney disease (clinician reported/medical record)
Statins with bile acid sequestrants vs. niacin with bile acid sequestrants
FATS	1994	NCT00000512	North America	Unspecified/miscellaneous	30	120	48	100			Lovastatin/Colestipol	Niacin/Colestipol	x	x	x	x					Yes: Kidney disease (clinician reported/medical record)
STATINS WITH OTHER LIPID-LOWERING DRUGS
Statins with other lipid-lowering drugs vs. statins
Rosenson et al., 2010	2010	NCT00743925	Multi-continental study	Industry	5.5	625	59.1	74.7			Atorvastatin/Varespladib	Atorvastatin	x		x	x	x	x			Yes: eGFR < 30 ml/min/1.73m2 and/or serum creatinine > 3x ULN and/or Dialysis
IMPACT on IMT	2020	NCT01291641	Asia/Australia/other	Industry	36	281	64	78			Statin/Probucol	Statin			x						No
REDUCE-IT	2019	NCT01492361	North America	Industry	57.6	8179	66	71.2	75		Statin/Icosapent ethyl	Statin	x	x	x	x	x	x	x		Yes: eGFR < 30 ml/min/1.73m2
SELECTIVE CHOLESTEROL ABSORPTION INHIBITORS WITH PCSK-9 INHIBITORS
Selective cholesterol absorption inhibitors with PCSK-9 inhibitors vs. selective cholesterol absorption inhibitors
GAUSS	2012	NCT01375764	Multi-continental study	Industry	2.8	160	61.8	37.3			Ezetimibe/Evolocumab	Ezetimibe	x			x					Yes: eGFR < 30 ml/min/1.73m2
Selective cholesterol absorption inhibitors with PCSK-9 inhibitors vs. PCSK-9 inhibitors
GAUSS	2012	NCT01375764	Multi-continental study	Industry	2.8	160	61.8	37.3			Ezetimibe/Evolocumab	Evolocumab	x			x					Yes: eGFR < 30 ml/min/1.73m2
SELECTIVE CHOLESTEROL ABSORPTION INHIBITORS WITH OTHER LIPID-LOWERING DRUGS
Selective cholesterol absorption inhibitors with otherlipid-lowering drugs vs. selective cholesterol absorption inhibitors
CLEAR Tranquility	2018	NCT03001076	Multi-continental study	Industry	2.8	269	64	39			Ezetimibe/Bempedoic acid	Ezetimibe						x			Yes: eGFR < 30 ml/min/1.73m2
NIACIN WITH BILE ACID SEQUESTRANTS
Niacin with bile acid sequestrants vs. placebo
CLAS	1987	NCT00000599	North America	Institutional	48	188	54.2	100			Niacin/Colestipol	Placebo		x	x	x	x		x		Yes: Renal insufficiency (clinician reported/medical record)
FATS	1994	NCT00000512	North America	Unspecified/miscellaneous	30	120	48	100			Niacin/Colestipol	Placebo	x	x	x	x					Yes: Kidney disease (clinician reported/medical record)

## Sheet: 6. Lipid-lowering (other)
Name of trial	Year of publication	Clinical trial number	Location	Funding sources	Follow-up (months)	Sample size (N)	Mean age (years)	Sex (% male)	Mean eGFR (ml/min/1.73m2)	Mean serum creatinine (mg/dL)	Intervention 1	Intervention 2/Comparator	Reported outcomes								Is there an exclusion criterium based on kidney function?
													All-cause mortality	Cardiovascular mortality	MACE/other composite endpoint	Coronary artery disease	Hospitalisation for heart failure	Cerebrovascular disease	Peripheral arterial disease	End-stage kidney disease
STATINS VS. OTHER CATEGORIES
Statins vs. antiplatelets
FASTER	2007	NCT00109382	North America	Industry	3	392	68.1	52.8			Simvastatin	Clopidogrel	x		x						No
STATINS WITH OTHER CATEGORIES
Statins with antiplatelets vs. placebo
FASTER	2007	NCT00109382	North America	Industry	3	392	68.1	52.8			Simvastatin/Clopidogrel	Placebo	x		x						No
Statins with antiplatelets vs. statins
FASTER	2007	NCT00109382	North America	Industry	3	392	68.1	52.8			Simvastatin/Clopidogrel	Simvastatin	x		x						No
Statins with antiplatelets vs. antiplatelets
FASTER	2007	NCT00109382	North America	Industry	3	392	68.1	52.8			Simvastatin/Clopidogrel	Clopidogrel	x		x						No
Statins with glucose-lowering drugs vs. another combination of this
Ambery et al., 2015	2015	NCT01495013	Multi-continental study	Industry	4.60274	427	57.6	39			Atorvastatin/Glimepiride (fixed combination)	Atorvastatin/Glimepiride (separately)	x								Yes: End-stage kidney disease
Statins and other lipid-lowering drugs with other antiplatelets vs. statins
IMPACT on IMT	2020	NCT01291641	Asia/Australia/other	Industry	36	281	64	78			Statin/Probucol/Cilostazol	Statin			x						No
Statins and other lipid-lowering drugs with other antiplatelets vs. statins and other lipid-lowering drugs
IMPACT on IMT	2020	NCT01291641	Asia/Australia/other	Industry	36	281	64	78			Statin/Probucol/Cilostazol	Statin/Probucol			x						No
BILE ACID SEQUESTRANTS WITH OTHER CATEGORIES
Bile acid sequestrants with glucose-lowering drugs vs. glucose-lowering drugs
Rosenstock et al., 2010	2010	NCT00570739	Multi-continental study	Industry	3.68219	286	53.3	44			Colesevelam/Metformin	Metformin	x								No

## Sheet: 7. Antiplatelet (mono)
Name of trial	Year of publication	Clinical trial number	Location	Funding sources	Follow-up (months)	Sample size (N)	Mean age (years)	Sex (% male)	Mean eGFR (ml/min/1.73m2)	Mean serum creatinine (mg/dL)	Intervention 1	Intervention 2/Comparator	Reported outcomes								Is there an exclusion criterium based on kidney function?
													All-cause mortality	Cardiovascular mortality	MACE/other composite endpoint	Coronary artery disease	Hospitalisation for heart failure	Cerebrovascular disease	Peripheral arterial disease	End-stage kidney disease
SAPT - SALICYLATES
Salicylates vs. placebo
AUGUSTUS trial	2019	NCT02415400	Multi-continental study	Industry	6	4614	70.7	71			Acetylsalicylic acid	Placebo	x	x	x	x		x			Yes: eGFR < 30 ml/min/1.73m2 and/or serum creatinine > 2.5 mg/dL
HOT	1998	NR	Multi-continental study	Industry	45.6	18790	62	53		1	Acetylsalicylic acid	Placebo	x	x	x	x		x			No
The Coronary Drug Project	1970	NCT00000482	North America	Government	22	1529	52.4	100			Acetylsalicylic acid	Placebo	x	x		x	x	x			No
Salicylates vs. other (dosage/timing of) salicylates
OASIS 7	2010	NCT00335452	Multi-continental study	Industry	1	25086	61.4	72.6			Acetylsalicylic acid (high dose)	Acetylsalicylic acid (low dose)	x	x	x	x		x			No
Salicylates vs. P2Y12 inhibitors
ASCET	2012	NCT00222261	Europe	Government	24	1001	62.4	78			Acetylsalicylic acid	Clopidogrel	x		x	x		x			No
CESAC-AF*	2017	NCT02960126	Asia/Australia/other	Industry	12	1560					Acetylsalicylic acid	Clopidogrel		x	x	x		x			No
HOST-EXAM	2021	NCT02044250	Asia/Australia/other	Industry	24	5438	63.5	74.6		1	Acetylsalicylic acid	Clopidogrel	x	x	x	x		x			No
OPT-PEACE	2022	NCT03198741	Asia/Australia/other	Institutional	12	505	57	74		0.8	Acetylsalicylic acid	Clopidogrel	x	x		x					Yes: eGFR < 30 ml/min/1.73m2
WATCH	2009	NCT00007683	Multi-continental study	Industry/Government	21	1587	63	85		1.3	Acetylsalicylic acid	Clopidogrel	x	x	x	x	x	x			Yes: serum creatinine > 3.0 mg/dL
Johnston et al., 2016	2016	NCT01994720	Multi-continental study	Industry	3	13199	65.9	41.5			Acetylsalicylic acid	Ticagrelor	x	x	x	x		x			Yes: Dialysis
TiCAB	2019	NCT01755520	Europe	Industry	12	1859	66.7	84.95			Acetylsalicylic acid	Ticagrelor	x	x	x	x		x			Yes: Dialysis
Zeinhom et al., 2021	2021	NCT03884530	Asia/Australia/other	Unspecified/miscellaneous	3	200	61.5	66.9			Acetylsalicylic acid	Ticagrelor		x	x	x		x			No
AAASPS	2003	NCT00004727	North America	Institutional	24	1809	61.3	46.5			Acetylsalicylic acid	Ticlopidine	x	x		x		x			Yes: serum creatinine > 2.0 mg/dL
Salicylates vs. other platelet inhibitors
CAIST	2011	NCT00272454	Asia/Australia/other	Industry	3	458	63	61			Acetylsalicylic acid	Cilostazol		x	x	x		x			Yes: serum creatinine > 2.0 mg/dL
CASISP	2008	NCT00202020	Asia/Australia/other	Government	18	720	60.3	68.5			Acetylsalicylic acid	Cilostazol	x	x	x	x		x			No
CSPS 2	2010	NCT00234065	Asia/Australia/other	Industry	29	2757	63.5	72			Acetylsalicylic acid	Cilostazol	x		x	x		x	x		Yes: Kidney disease (clinician reported/medical record)
Hong et al., 2019	2019	NCT00886574	Asia/Australia/other	Industry/Government	36	415	59.6	50.2	86.5	0.87	Acetylsalicylic acid	Cilostazol	x	x	x	x		x	x		Yes: eGFR < 30 ml/min/1.73m2 and/or serum creatinine > 2.0 mg/dL
PICASSO	2018	NCT01013532	Asia/Australia/other	Industry	22.8	3024	65.7	62			Acetylsalicylic acid	Cilostazol	x	x		x		x			No
Salicylates vs. vitamin K antagonists
BAATAF	1990	NCT00000517	North America	Industry	26.4	420	68	72.5			Acetylsalicylic acid	Warfarin	x	x				x			No
Hurlen 2002	2002	NR	Europe	Government	47.4743	3630	60	77			Acetylsalicylic acid	Warfarin	x		x	x					No
PICSS	2002	NCT00697151	North America	Institutional	24	601	59	55.2			Acetylsalicylic acid	Warfarin	x		x			x			No
WARCEF	2012	NCT00041938	Multi-continental study	Government/Institutional	42	2305	61	80			Acetylsalicylic acid	Warfarin	x	x	x	x	x	x			No
WARSS	2001	NCT00027066	North America	Government	24	2206	63	59.3			Acetylsalicylic acid	Warfarin	x		x			x			No
WATCH	2009	NCT00007683	Multi-continental study	Industry/Government	21	1587	63	85		1.3	Acetylsalicylic acid	Warfarin	x	x	x	x	x	x			Yes: serum creatinine > 3.0 mg/dL
CLOSE	2017	NCT00562289	Europe	Government	60	664	43	58			Antiplatelets (Acetylsalycilic acid, Clopidogrel or Acetylsalicylic acid with Dipyridamole)	Oral anticoagulants (Vitamin K antagonists or DOAC)	x			x		x			No
CLOSE	2017	NCT00562289	Europe	Government	60	664	43	58			Antiplatelets (Acetylsalicylic acid or Clopidogrel) and patent foramen ovale closure	Oral anticoagulants (Vitamin K antagonists or DOAC)	x			x		x			No
Salicylates vs. direct oral anticoagulants
ARTESiA*	2017	NCT01938248	Multi-continental study	Industry	36	4000					Acetylsalicylic acid	Apixaban	x	x		x		x			Yes: eGFR < 25 ml/min/1.73m2 and/or serum creatinine > 2.5 mg/dL
ATTICUS*	2017	NCT02427126	Europe	Industry/Institutional	12	250	68.5	51			Acetylsalicylic acid	Apixaban	x	x	x	x		x			Yes: eGFR < 15 ml/min/1.73m2
AVERROES	2011	NCT00496769	Multi-continental study	Industry	13.2	5599	70	59			Acetylsalicylic acid	Apixaban	x	x	x	x		x			Yes: eGFR < 25 ml/min/1.73m2 and/or serum creatinine > 2.5 mg/dL
DATAS 2	2017	NCT02295826	North America	Industry	3	305	66.6	61.6			Acetylsalicylic acid	Dabigatran	x					x			Yes: eGFR < 30 ml/min/1.73m2
COMPASS	2017	NCT01776424	Multi-continental study	Industry	23	27395	68.2	78.2			Acetylsalicylic acid	Rivaroxaban	x	x		x		x	x		Yes: eGFR < 15 ml/min/1.73m2
NAVIGATE ESUS	2018	NCT02313909	Multi-continental study	Industry	11	7213	67	62	78.6		Acetylsalicylic acid	Rivaroxaban	x	x	x	x		x			Yes: eGFR < 30 ml/min/1.73m2
OCEAN*	2018	NCT02168829	Multi-continental study	Industry/Institutional	36	1572					Acetylsalicylic acid	Rivaroxaban	x		x			x			Yes: eGFR < 30 ml/min/1.73m2
Salicylates vs. control/treatment as usual/no treatment
JPAD	2008	NCT02933788	Asia/Australia/other	Government	52.44	2539	64.5	54.6		0.8	Acetylsalicylic acid	No acetylsalicylic acid	x	x	x	x		x	x		Yes: Renal insufficiency (clinician reported/medical record)
SAPT - P2Y12 INHIBITORS
P2Y12 inhibitors vs. placebo
CREDO	2002	NR	North America	Industry	12	2116	62	71			Clopidogrel	Placebo	x	x	x	x		x			No
FASTER	2007	NCT00109382	North America	Industry	3	392	68.1	52.8			Clopidogrel	Placebo	x		x						No
PRoFESS	2009	NCT00153062	Multi-continental study	Industry	28.8	20332	66.2	64			Clopidogrel	Placebo	x	x	x	x		x			Yes: eGFR < 36 ml/min/1.73m2 and/or serum creatinine > 3.0 mg/dL
POPular CABG trial	2020	NCT02352402	Europe	Industry	12	499	67.9	68			Ticagrelor	Placebo	x	x		x		x			Yes: Dialysis
TICAAA	2020	NCT02070653	Europe	Industry	12	144	69	96			Ticagrelor	Placebo	x	x					x		No
P2Y12 inhibitors vs. other (dosage/timing of) P2Y12 inhibitors
ISAR-TRIPLE	2015	NCT00776633	Europe	Institutional	9	614	73.6	76.7			Clopidogrel (6 weeks)	Clopidogrel (6 months)	x	x	x	x		x			No
ISAR-SAFE	2015	NCT00661206	Multi-continental study	Industry/Government	9	4005	67.2	80.7			Clopidogrel (6 months)	Clopidogrel (12 months)	x	x		x		x			No
OASIS 7	2010	NCT00335452	Multi-continental study	Industry	1	25086	61.4	72.6			Clopidogrel (low dose)	Clopidogrel (high dose)	x	x	x	x		x			No
GRAVITAS	2011	NCT00645918	North America	Industry	6	2214	64.1	64.9			Clopidogrel 75 mg	Clopidogrel 150 mg	x	x	x	x					No
EFFICIENT	2010	NCT01032668	Europe	Unspecified/miscellaneous	6	210	57	79.6	79.1	0.87	Clopidogrel 75 mg	Clopidogrel 150 mg			x	x		x			No
SCIENCE	2016	NCT02126982	Europe	Industry	12	1557	69	66			Clopidogrel hydrogen sulfate	Clopidogrel besylate	x	x	x	x		x			Yes: Kidney disease (clinician reported/medical record)
DUBIUS	2020	NCT02618837	Europe	Institutional	1	1449	65	75.6			Clopidogrel	Prasugrel		x	x	x		x			No
Elderly ACS 2	2018	NCT01777503	Europe	Industry/Institutional	12	1443	80	60	56		Clopidogrel	Prasugrel	x	x	x	x		x			No
EPIPHANY	2017	NCT01103843	North America	Institutional	1	429	61	86			Clopidogrel	Prasugrel	x		x	x					No
TACE*	2010	NCT00830960	Asia/Australia/other	Industry	3	715					Clopidogrel	Prasugrel		x		x		x			No
TAILOR	2014	NCT01135667	Europe	Unspecified/miscellaneous	6	106	63	78.3			Clopidogrel	Prasugrel		x	x	x		x			No
TRIGGER-PCI	2012	NCT00910299	Multi-continental study	Industry	6	423	66.1	72.6			Clopidogrel	Prasugrel		x	x	x					No
TRITON-TIMI 38	2008	NCT00097591	North America	Industry	14.5	12204	61	74			Clopidogrel	Prasugrel	x	x	x	x		x			No
POPular AGE	2020	NCT02317198	Europe	Government/Institutional	12	1011	77	64			Clopidogrel	Ticagrelor or Prasugrel	x	x		x		x			Yes: Dialysis
ALPHEUS	2020	NCT02617290	Europe	Industry/Institutional	1	1910	66.3	79.5			Clopidogrel	Ticagrelor	x			x		x			No
Bonello et al., 2015	2015	NCT01626534	Europe	Industry	1	106	64.5	75.5			Clopidogrel	Ticagrelor			x						No
Deghani et al., 2017	2017	NCT01930591	North America	Industry	1	144	63	74			Clopidogrel	Ticagrelor	x	x	x	x		x			Yes: Dialysis
EUCLID	2016	NCT01732822	Multi-continental study	Industry	30	13885	66	72	73.7219		Clopidogrel	Ticagrelor	x	x		x		x	x		Yes: Dialysis
HEALING-AMI	2020	NCT02224534	Asia/Australia/other	Institutional	6	278	58.4	86.7	89.5		Clopidogrel	Ticagrelor	x	x				x			No
Li et al., 2016*	2016	NCT02123004	Asia/Australia/other	Unspecified/miscellaneous	0.9	350					Clopidogrel	Ticagrelor	x			x		x			No
MIRTOS	2021	NCT02429271	Europe	Industry	3	335	58	87	94		Clopidogrel	Ticagrelor	x								No
PHILO	2015	NCT01294462	Asia/Australia/other	Industry	1	801	67	76.5			Clopidogrel	Ticagrelor	x	x	x	x		x			No
PLATO	2009	NCT00391872	Multi-continental study	Industry	12	18624	62	72		0.99	Clopidogrel	Ticagrelor	x	x	x	x		x			Yes: Dialysis
PLEIO	2019	NCT02618733	Multi-continental study	Unspecified/miscellaneous	6	120	57.7	75		1	Clopidogrel	Ticagrelor	x		x	x					Yes: serum creatinine > 3.0 mg/dL
STEEL-PCI	2018	NCT02327624	Europe	Industry/Institutional	1	180	65.8	81.3			Clopidogrel	Ticagrelor	x	x		x		x			Yes: Dialysis
TICAKOREA	2019	NCT02094963	Asia/Australia/other	Not for profit organisation	12	800	62.4	74.8			Clopidogrel	Ticagrelor	x	x	x	x		x			Yes: Dialysis
TREAT	2018	NCT02298088	Multi-continental study	Industry	1	3799	58.9	77.1			Clopidogrel	Ticagrelor	x	x	x	x		x			Yes: Dialysis
COOPER	2012	NCT00862420	Asia/Australia/other	Industry	12	431	70.6	88.4			Clopidogrel	Ticoplidine	x	x	x	x		x	x		Yes: Renal insufficiency (clinician reported/medical record)
A-MATCH trial	2021	NCT01951001	Asia/Australia/other	Industry	12	250	56.1	89.6	94		Prasugrel 5 mg	Prasugrel 10 mg		x	x	x		x	x		No
TROPICAL-ACS	2017	NCT01959451	Europe	Institutional	12	2610	58.7	22.5			Prasugrel (platelet-function testing de-escalation)	Prasugrel (uniform treatment)	x	x		x		x			No
ISAR-REACT-5	2019	NCT01944800	Europe	Industry/Institutional	12	4018	64.5	76.2	78.2929	1	Prasugrel	Ticagrelor	x	x	x	x		x			Yes: Dialysis
PRAGUE-18	2016	NCT02808767	Europe	Government	12	1230	61.8	75.4		0.93	Prasugrel	Ticagrelor	x	x	x	x		x			No
REDUCE-MVI	2019	NCT02422888	Europe	Institutional	1	110	60.6	84.7			Prasugrel	Ticagrelor	x		x	x		x			Yes: eGFR < 30 ml/min/1.73m2 and/or Dialysis
P2Y12 inhibitors vs. vitamin K antagonists
WATCH	2009	NCT00007683	Multi-continental study	Industry/Government	21	1587	63	85		1.3	Clopidogrel	Warfarin	x	x	x	x	x	x			Yes: serum creatinine > 3.0 mg/dL
P2Y12 inhibitors vs. direct oral anticoagulants
ePAD	2018	NCT01802775	Multi-continental study	Industry	6	203	67.4	76.8			Clopidogrel	Edoxaban	x	x	x	x		x	x		Yes: eGFR < 30 ml/min/1.73m2
SAPT - OTHER PLATELET INHIBITORS
Other platelet inhibitors vs. placebo
CSPS	2008	NCT00766545	Asia/Australia/other	Industry	12	1052	65	65.6			Cilostazol	Placebo	x			x		x			Yes: Renal insufficiency (clinician reported/medical record)
Packham et al., 2012	2012	NCT00130312	Multi-continental study	Industry	1.8	1248	63	76.5	31.4	2.17	Sulodexide	Placebo	x	x	x	x	x	x	x	x	Yes: eGFR < 25 ml/min/1.73m2 or eGFR > 45 ml/min/1.73m2 and/or serum creatinine < 1.5 mg/dL (male) or serum creatinine < 1.3 mg/dL (female) or serum creatinine > 3 mg/dL and/or Kidney disease (clinician reported/medical record)
TRA 2°P-TIMI 50	2012	NCT00526474	Multi-continental study	Industry	30	26449	61	76.1			Vorapaxar	Placebo	x	x	x	x		x			No
TRA•CER	2012	NCT00527943	Multi-continental study	Industry	16.7333	12944	64	72			Vorapaxar	Placebo	x	x	x	x	x	x			No
TRA-PCI	2009	NCT00132912	North America	Industry	2	1030	63.1	72.5			Vorapaxar	Placebo	x	x	x	x		x			Yes: serum creatinine > 2.0 mg/dL
XLPAD-TRACE	2022	NCT02660866	North America	Industry	6	102	67.8	95.6			Vorapaxar	Placebo	x			x		x	x		No
VITAMIN K ANTAGONISTS
Vitamin K antagonists vs. placebo
ACAPS	1992	NCT00000469	North America	Industry/Government	34.1	919	62	52			Warfarin	Placebo	x	x		x		x			No
Vitamin K antagonists vs. other vitamin K antagonists
EmbraceAC	2016	NCT00691470	North America	Industry	9.3	612	68	64			Warfarin	Tecafarin	x		x	x		x			Yes: End-stage kidney disease
Vitamin K antagonists vs. direct oral anticoagulants
AXADIA-AFNET 8 *	2018	NCT02933697	Europe	Industry	24	222					Phenprocoumon	Apixaban	x	x	x	x		x			Yes: Not receiving dialysis
AXAFA-AFNET 5	2018	NCT02227550	Multi-continental study	Industry/ Government/Institutional	3	633	64	67			Vitamin K antagonist (warfarin, phenprocoumon or acenocoumarol)	Apixaban	x	x	x			x			Yes: eGFR < 15 ml/min/1.73m2
ELIMINATE-AF	2019	NCT02942576	Multi-continental study	Industry	3	614	60.5	71.5	96.5		Vitamin K antagonist	Edoxaban	x					x			Yes: eGFR < 15 ml/min/1.73m2
ENVISAGE-TAVI AF	2021	NCT02943785	Multi-continental study	Industry	36	1426	82.1	52.5	58.25		Vitamin K antagonist	Edoxaban	x	x	x	x		x			Yes: eGFR < 15 ml/min/1.73m2
De Vriese et al., 2020	2020	NCT02610933	Europe	Industry	18	132	79.9	66.7			Vitamin K antagonist	Rivaroxaban	x	x		x	x	x	x		No
INVICTUS-VKA*	2020	NCT02832544	Multi-continental study	Industry/ Government/Institutional	24	4565	50	27.8	77		Vitamin K antagonist	Rivaroxaban	x	x	x	x		x			Yes: eGFR < 15 ml/min/1.73m2
Valkyrie	2021	NCT03987711	Europe	Unspecified/miscellaneous	22.56	132	79.9	29.3			Vitamin K antagonist	Rivaroxaban	x	x		x	x	x	x		No
VENTURE-AF	2015	NCT01729871	Multi-continental study	Industry	1	248	59.6	71			Vitamin K antagonist	Rivaroxaban	x	x	x			x			No
X-VERT	2014	NCT01674647	Multi-continental study	Industry	1	1504	64.8	72.8			Vitamin K antagonist	Rivaroxaban	x	x	x	x		x			Yes: eGFR < 30 ml/min/1.73m2
ARISTOTLE	2011	NCT00412984	Multi-continental study	Industry	21.6	18201	70	65			Warfarin	Apixaban	x		x	x		x			Yes: eGFR < 25 ml/min/1.73m2 and/or serum creatinine > 2.5 mg/dL
ARISTOTLE-J	2011	NCT00787150	Asia/Australia/other	Industry	2.8	222	70	82.8829			Warfarin	Apixaban	x		x	x		x			Yes: eGFR < 25 ml/min/1.73m2
AUGUSTUS trial	2019	NCT02415400	Multi-continental study	Industry	6	4614	70.7	71			Warfarin	Apixaban	x	x	x	x		x			Yes: eGFR < 30 ml/min/1.73m2 and/or serum creatinine > 2.5 mg/dL
RENAL-AF*	2019	NCT02942407	North America	Unspecified/miscellaneous	15	154	69	65			Warfarin	Apixaban	x	x	x	x	x	x			Yes: Not receiving dialysis
Explore-Xa	2013	NCT00742859	Multi-continental study	Industry	12	508	73	66.5			Warfarin	Betrixaban	x					x			Yes: Dialysis
DAVID-MS*	2020	NCT04045093	Asia/Australia/other	Unspecified/miscellaneous	12	686					Warfarin	Dabigatran	x		x			x			Yes: eGFR < 30 ml/min/1.73m2
RE-ALIGN	2013	NCT01452347	Multi-continental study	Industry	2.75981	252	55.9	64.7	107.3		Warfarin	Dabigatran	x		x	x		x			Yes: eGFR < 40 ml/min/1.73m2
RE-CIRCUIT	2017	NCT02348723	Multi-continental study	Industry	1.8	678	59.2	74.8			Warfarin	Dabigatran			x			x			No
RE-LY	2009	NCT00262600	Multi-continental study	Industry	24	18113	72	64	66		Warfarin	Dabigatran	x	x	x	x		x			Yes: eGFR < 30 ml/min/1.73m2
OPAL-2	2015	NCT00938730	Multi-continental study	Industry	0.9	1312	65.2125	68.7741			Warfarin	Darexaban	x	x	x	x		x			No
Chung et al., 2010	2010	NCT00806624	Asia/Australia/other	Industry	3	234	65.1	65.4			Warfarin	Edoxaban		x	x	x	x				Yes: serum creatinine > 1.5 mg/dL
ENGAGE AF-TIMI 48	2013	NCT00781391	Multi-continental study	Industry	33.6	21026	72	62	71.175		Warfarin	Edoxaban	x	x	x	x		x			Yes: eGFR < 30 ml/min/1.73m2
ENSURE-AF	2016	NCT02072434	Multi-continental study	Industry	1.93333	2199	64	66	94		Warfarin	Edoxaban	x	x	x	x		x			Yes: eGFR < 15 ml/min/1.73m2
ENTICED-AF	2015	NCT02561897	North America	Industry	6	333					Warfarin	Edoxaban	x		x	x		x			Yes: eGFR < 30 ml/min/1.73m2
Weitz et al., 2010	2010	NCT00504556	Multi-continental study	Industry	2.8	1146	65	62	88		Warfarin	Edoxaban	x	x	x	x		x			Yes: eGFR < 30 ml/min/1.73m2
J-ROCKET AF	2012	NCT00494871	Asia/Australia/other	Industry	1	1278	71.1	80.6			Warfarin	Rivaroxaban	x	x	x	x		x			Yes:
RIVER	2020	NCT02303795	Asia/Australia/other	Industry/Institutional	12	1005	59.3	39.6	77.5	0.9	Warfarin	Rivaroxaban	x	x	x		x	x			Yes:
ROCKET AF	2011	NCT00403767	Multi-continental study	Industry	23.5667	14264	73	60.3	67	1	Warfarin	Rivaroxaban	x	x	x	x	x	x			Yes: eGFR < 30 ml/min/1.73m2
Triple AXEL	2017	NCT02042534	Asia/Australia/other	Industry	1	195	70.4	58.5		0.89	Warfarin	Rivaroxaban	x		x	x		x			Yes: eGFR < 30 ml/min/1.73m2
Vitamin K antagonists vs. heparins
Amadeus	2008	NCT00070655	Multi-continental study	Industry	10.7	4576	70.2	66			Vitamin K antagonist (warfarin or acenocoumarol)	Idrapharinux	x	x		x		x			Yes: eGFR < 10 ml/min/1.73m2
Borealis-Atrial Fibrillation	2014	NCT00580216	Multi-continental study	Industry	8	3773	69	62			Warfarin	Idrabiotaparinux	x					x			Yes: eGFR < 30 ml/min/1.73m2
Vitamin K antagonists vs. control/treatment as usual/no treatment
SoSTART	2021	NCT03153150	Europe	Institutional/Not for profit organisation	14.4	203	79	63			Oral anticoagulants (Vitamin K antagonist or DOAC)	No oral anticoagulants (antiplatelet or no antithrobotic agent)	x	x	x	x		x			No
Cheng et al., 2011	2011	NCT00721136	North America	Institutional	1.4	100	70.8	79		1.15	Warfarin continuation	Warfarin disruption						x			No
PROTECT AF	2009	NCT00129545	Multi-continental study	Industry	24	707	72.1	70.3			Warfarin	Percutaneous closure left atrial appendage	x	x	x			x			No
DIRECT ORAL ANTICOAGULANTS
Direct oral anticoagulants vs. placebo
APPRAISE	2009	NCT00313300	Multi-continental study	Industry	6	1715	61	77			Apixaban	Placebo	x	x	x	x		x			Yes: Renal insufficiency (clinician reported/medical record)
APPRAISE-2	2011	NCT00831441	Multi-continental study	Industry	8.03333	7392	67	67.9			Apixaban	Placebo	x	x	x	x	x	x			Yes: eGFR < 20 ml/min/1.73m2
APPRAISE-J	2013	NCT00852397	Asia/Australia/other	Industry	5.5	151	64.6	86.8			Apixaban	Placebo	x	x	x	x		x			Yes: eGFR < 30 ml/min/1.73m2
ELDERCARE-AF	2020	NCT02801669	Asia/Australia/other	Industry	36	984	86.6	42.6	36.3		Edoxaban	Placebo	x	x	x	x		x			Yes: eGFR < 15 ml/min/1.73m2
COMMANDER HF	2018	NCT01877915	Multi-continental study	Industry	21.1	5022	66	23	68.1048		Rivaroxaban	Placebo	x	x	x	x	x	x			Yes: eGFR < 20 ml/min/1.73m2
ATLAS ACS-TIMI 46	2009	NCT00402597	Multi-continental study	Industry	6	3491	57	77	98		Rivaroxaban	Placebo	x		x	x		x			Yes: eGFR < 30 ml/min/1.73m2
ATLAS ACS 2–TIMI 51	2012	NCT00809965	Multi-continental study	Industry	13.2	15526	62	75	85		Rivaroxaban	Placebo	x	x	x	x	x	x			Yes: eGFR < 30 ml/min/1.73m2
Direct oral anticoagulants vs. other (dosage/timing of) direct oral anticoagulants
LASER*	2021	NCT03494530	North America	Institutional	3	150					Early edoxaban (< 6 days)	Delayed edoxaban (6-14 days)	x					x			Yes: eGFR < 30 ml/min/1.73m2
TIMING*	2017	NCT02961348	Europe	Institutional	12	3000					Start DOAC < 5 days after stroke	Start DOAC 5-10 days after stroke	x					x			No
AEIOU	2018	NCT02608099	North America	Industry	1	295	63.5	67.1			Uninterrupted apixaban	Minimally interrupted apixaban	x					x			Yes: eGFR < 15 ml/min/1.73m2
Direct oral anticoagulants vs. antiplatelet, other anticoagulant or placebo
ATLANTIS*	2018	NCT02664649	Europe	Industry	12	1510					Apixaban	Vitamin K antagonist or Acetylsalicylic acid/Clopidogrel or Acetylsalicylic acid (depending on bleeding risk and indication)	x		x	x		x			Yes: eGFR < 15 ml/min/1.73m2
EMANATE	2018	NCT02100228	Multi-continental study	Industry	3	1500	64.6	66.8			Apixaban	Heparin and/or Vitamin K antagonist	x					x			No
NOAH–AFNET 6*	2017	NCT02618577	Multi-continental study	Industry/Government/Institutional	30	2686					Edoxaban	Acetylsalicylic acid or Placebo	x	x	x			x			Yes: eGFR < 30 ml/min/1.73m2
BRAIN-AF*	2019	NCT02387229	North America	Industry/Institutional	12	3250	53.1	76.9			Rivaroxaban	Acetylsalicylic acid (vascular disease) or Placebo (no vascular disease)	x	x	x	x	x	x			Yes: eGFR < 30 ml/min/1.73m2
Direct oral anticoagulants vs. control/treatment as usual/no treatment
APACHE-AF	2021	NCT02565693	Europe	Not for profit organisation	22.8	101	78	54.5			Apixaban	No anticoagulation	x	x		x		x			Yes: eGFR < 15 ml/min/1.73m2 and/or serum creatinine > 2.5 mg/dL
ODIn-AF*	2016	NCT02067182	Europe	Industry	12	200					Dabigatran	No oral anticoagulation	x	x				x			Yes: eGFR < 30 ml/min/1.73m2
PRAGUE-17	2020	NCT02426944	Europe	Industry	19.9	402	73.3	65.7			DOAC (Rivaroxaban, Apixaban or Dabigatran)	Left atrial appendage closure	x	x				x			Yes: eGFR < 30 ml/min/1.73m2
STABLED*	2019	NCT03777631	Asia/Australia/other	Industry/Institutional	36	250					Edoxaban	Catheter ablation	x	x	x		x	x			Yes: eGFR < 30 ml/min/1.73m2
HEPARINS
Heparins vs. placebo
Qian et al., 2021	2021	NTC00699465	Europe	Institutional	3	149	67	52			Enoxaparin	Placebo	x								No

## Sheet: 8. Antiplatelet (multiple)
Name of trial	Year of publication	Clinical trial number	Location	Funding sources	Follow-up (months)	Sample size (N)	Mean age (years)	Sex (% male)	Mean eGFR (ml/min/1.73m2)	Mean serum creatinine (mg/dL)	Intervention 1	Intervention 2/Comparator	Reported outcomes								Is there an exclusion criterium based on kidney function?
													All-cause mortality	Cardiovascular mortality	MACE/other composite endpoint	Coronary artery disease	Hospitalisation for heart failure	Cerebrovascular disease	Peripheral arterial disease	End-stage kidney disease
DAPT - SALICYLATES WITH P2Y12 INHIBITORS
DAPT vs. SAPT - Salicylates with P2Y12 inhibitors vs. salicylates
ACTIVE	2009	NCT00249873	Multi-continental study	Industry	43.2	7554	71	58.2			Acetylsalicylic acid/Clopidogrel	Acetylsalicylic acid	x	x	x	x		x			No
ARTE	2017	NCT01559298	Multi-continental study	Industry/Not for profit organisation	3	222	79	58.7			Acetylsalicylic acid/Clopidogrel	Acetylsalicylic acid	x		x	x		x			No
ATAMIS*	2018	NCT02869009	Asia/Australia/other	Government	3	2700					Acetylsalicylic acid/Clopidogrel	Acetylsalicylic acid	x		x			x			Yes: Renal insufficiency (clinician reported/medical record)
CASCADE	2010	NCT00228423	North America	Industry/Institutional	12	113	66.6	89.4			Acetylsalicylic acid/Clopidogrel	Acetylsalicylic acid	x	x	x	x		x	x		Yes: serum creatinine > 1.5 mg/dL
CASPAR	2010	NCT00174759	Multi-continental study	Industry	24	851	66	75.7			Acetylsalicylic acid/Clopidogrel	Acetylsalicylic acid	x	x		x		x	x		No
CLARITY-TIMI 28	2010	NCT00714961	Multi-continental study	Industry	1	3491	57	80.3			Acetylsalicylic acid/Clopidogrel	Acetylsalicylic acid	x	x	x	x	x	x			Yes: Renal insufficiency (clinician reported/medical record)
CHANCE	2013	NCT00979589	Asia/Australia/other	Industry	3	5170	62.5	66.1	88.5288		Acetylsalicylic acid/Clopidogrel	Acetylsalicylic acid	x	x	x	x		x			No
CHARISMA	2006	NCT00050817	Multi-continental study	Industry	28	15603	64	70.2			Acetylsalicylic acid/Clopidogrel	Acetylsalicylic acid	x	x	x	x		x			No
COMMIT	2005	NCT00222573	Asia/Australia/other	Industry	0.9	45852	61	72			Acetylsalicylic acid/Clopidogrel	Acetylsalicylic acid	x	x	x	x	x	x			No
COMPRESS	2016	NCT00814268	Asia/Australia/other	Industry	1	349	67.5	63			Acetylsalicylic acid/Clopidogrel	Acetylsalicylic acid	x	x	x	x		x			Yes: serum creatinine > 3.0 mg/dL
DES-LATE	2013	NCT01186146	Asia/Australia/other	Government/Not for profit organisation	24	5045	62.4	69.3			Acetylsalicylic acid/Clopidogrel	Acetylsalicylic acid	x	x	x	x		x			No
Gao et al., 2010	2010	NCT00776477	Asia/Australia/other	Institutional	3	224	58	83			Acetylsalicylic acid/Clopidogrel	Acetylsalicylic acid	x		x	x					Yes: serum creatinine > 1.5 mg/dL
Gasparovic et al., 2014	2014	NCT01159639	Europe	Unspecified/miscellaneous	6	219	65	75			Acetylsalicylic acid/Clopidogrel	Acetylsalicylic acid	x	x	x	x		x			No
Jung-Won et al., 2011	2011	NCT00947843	Asia/Australia/other	Industry	0.9	314	62.3	65			Acetylsalicylic acid/Clopidogrel	Acetylsalicylic acid	x			x					Yes: serum creatinine > 2.0 mg/dL
OPT-PEACE	2022	NCT03198741	Asia/Australia/other	Institutional	12	505	57	74		0.8	Acetylsalicylic acid/Clopidogrel	Acetylsalicylic acid	x	x		x					Yes: eGFR < 30 ml/min/1.73m2
OPTIDUAL	2016	NCT00822536	Europe	Industry	48	1385	64.1	80.5			Acetylsalicylic acid/Clopidogrel	Acetylsalicylic acid	x	x	x	x		x			No
POINT	2018	NCT00991029	Multi-continental study	Institutional	3	4881	65	55			Acetylsalicylic acid/Clopidogrel	Acetylsalicylic acid	x	x	x	x		x			Yes: serum creatinine > 2.0 mg/dL
POPular-TAVI	2020	NCT02247128	Europe	Institutional	12	313	81	55	54.5		Acetylsalicylic acid/Clopidogrel	Acetylsalicylic acid	x	x	x	x		x			No
REAL-LATE	2010	NCT00484926	Asia/Australia/other	Industry/Institutional	19.2	2701	62	69.7			Acetylsalicylic acid/Clopidogrel	Acetylsalicylic acid	x		x	x		x			No
SPS3	2012	NCT00059306	Multi-continental study	Institutional	40.8	3020	63	62			Acetylsalicylic acid/Clopidogrel	Acetylsalicylic acid	x	x		x		x			Yes: eGFR < 40 ml/min/1.73m2
Sun et al., 2010	2010	NCT00330772	North America	Industry/Not for profit organisation	1.63333	100	65.3	90			Acetylsalicylic acid/Clopidogrel	Acetylsalicylic acid	x			x		x			Yes: serum creatinine > 1.5 mg/dL
TEG-CABG*	2012	NCT01046942	Europe	Government/Not for profit organisation	3	219					Acetylsalicylic acid/Clopidogrel	Acetylsalicylic acid	x	x		x		x			Yes: serum creatinine > 1.4 mg/dL
ZEST-LATE	2010	NCT00590174	Asia/Australia/other	Industry	19.2	2701	62	69.7			Acetylsalicylic acid/Clopidogrel	Acetylsalicylic acid	x	x		x		x			No
ESPRIT	2006	NCT00161070	Multi-continental study	Not for profit organisation	42	2739	63	65.5			Acetylsalicylic acid/Dipyridamole	Acetylsalicylic acid	x	x	x	x		x			No
PEGASUS-TIMI 54	2015	NCT01225562	Multi-continental study	Industry	33	21162	65.33	76.1	71.4136		Acetylsalicylic acid/Ticagrelor	Acetylsalicylic acid	x	x	x	x	x	x			Yes: Dialysis
THALES	2019	NCT03354429	Multi-continental study	Industry	3	11016	65.2	61.2			Acetylsalicylic acid/Ticagrelor	Acetylsalicylic acid	x		x	x		x			Yes: Dialysis
THEMIS	2019	NCT01991795	Multi-continental study	Industry	39.9	19220	66	68.6	75		Acetylsalicylic acid/Ticagrelor	Acetylsalicylic acid	x	x	x	x		x	x		Yes: Dialysis
DAPT vs. DAPT - Salicylates with P2Y12 inhibitors vs. other timing of salicylates with P2Y12 inhibitors
MASTER DAPT	2021	NCT03023020	Multi-continental study	Industry	12	4579	76	69.3	71		Abbreviated DAPT (Acetylsalicylic acid/Clopidogrel)	Standard, non-abbreviated DAPT (Acetylsalicylic acid/Clopidogrel)	x	x	x	x		x			No
HOST-IDEA*	2017	NCT02601157	Asia/Australia/other	Industry/Government	12	2152					DAPT (Acetylsalicylic acid/P2Y12 inhibitor, 3 months)	DAPT (Acetylsalicylic acid/P2Y12 inhibitor, 12 months)		x		x					No
DAPT-STEMI	2018	NCT01459627	Europe	Industry/Institutional	24	870	60.1	77			DAPT (Acetylsalicylic acid/P2Y12 inhibitor, 6 months); Acetylsalicylic acid (6 months)	DAPT (Acetylsalicylic acid/P2Y12 inhibitor, 12 months)	x	x	x	x		x			No
DAPT	2014	NCT00977938	Multi-continental study	Industry	33	9961	61.7	74.7			DAPT (Acetylsalicylic acid/P2Y12 inhibitor, 12 months)	DAPT (Acetylsalicylic acid/P2Y12 inhibitor, 30 months)	x	x	x	x		x			No
ASPIRE*	2018	NCT02217501	North America	Unspecified/miscellaneous	12	404					Acetylsalicylic acid/Clopidogrel (30 days)	Acetylsalicylic acid/Clopidogrel (12 months)	x	x	x	x		x	x		Yes: serum creatinine > 2.5 mg/dL
STOPDAPT-2	2019	NCT02619760	Asia/Australia/other	Industry	12	3009	68.6	77.7			Acetylsalicylic acid (1 month); Clopidogrel (60 months)	Acetylsalicylic acid (60 month); Clopidogrel (12 months)	x	x	x	x		x			No
OPTIMIZE	2013	NCT01113372	Asia/Australia/other	Industry/Institutional	12	3119	62	63			Acetylsalicylic acid/Clopidogrel (3 months)	Acetylsalicylic acid/Clopidogrel (12 months)	x	x	x	x		x			No
TARGET DAPT*	2019	NCT03008083	Asia/Australia/other	Industry	36	2446					Acetylsalicylic acid/Clopidogrel (3 months); Acetylsalicylic acid (33 months)	Acetylsalicylic acid/Clopidogrel (12 months); Acetylsalicylic acid (24 months)	x	x	x	x		x			Yes: serum creatinine > 3.0 mg/dL and/or Kidney transplant
EXCELLENT	2011	NCT00698607	Asia/Australia/other	Industry	9	1443	62.7	64.5			Acetylsalicylic acid/Clopidogrel (6 months)	Acetylsalicylic acid/Clopidogrel (12 months)	x	x	x	x		x			Yes: serum creatinine > 3.0 mg/dL
OPTIMA-C	2017	NCT03056118	Asia/Australia/other	Industry/Institutional	12	1368	63.6	69			Acetylsalicylic acid/Clopidogrel (6 months)	Acetylsalicylic acid/Clopidogrel (12 months)	x	x	x	x		x			Yes: serum creatinine > 2.4 mg/dL
PRODIGY	2012	NCT00611286	Europe	Institutional	24	1970	69	76.7	75		Acetylsalicylic acid/Clopidogrel (6 months)	Acetylsalicylic acid/Clopidogrel (12 months)	x	x	x	x		x			No
SECURITY	2014	NCT00944333	Europe	Not for profit organisation	5.5	1399	65.2	77			Acetylsalicylic acid/Clopidogrel (6 months)	Acetylsalicylic acid/Clopidogrel (12 months)	x	x	x	x		x			Yes: serum creatinine > 2.0 mg/dL
SMART-DATE	2018	NCT01701453	Asia/Australia/other	Industry	18	2712	62.1	75.4			Acetylsalicylic acid/Clopidogrel (6 months); Acetylsalicylic acid (6 months)	Acetylsalicylic acid/Clopidogrel (12 months)	x	x	x	x		x			No
Dadjou et al., 2016	2016	NCT02327741	Asia/Australia/other	Government	36	1010	60	64.05			Acetylsalicylic acid/Clopidogrel (12 months)	Acetylsalicylic acid/Clopidogrel (> 12 months)	x		x	x		x			No
TAXUS Liberté	2014	NCT00997503	Multi-continental study	Industry	30	2191	59.4	75.5			Acetylsalicylic acid/Prasugrel (12 months)	Acetylsalicylic acid/Prasugrel (30 months)	x	x	x	x		x			Yes: serum creatinine > 3.0 mg/dL
TICO	2020	NCT02494895	Asia/Australia/other	Institutional	12	3056	61	79			Acetylsalicylic acid/Ticagrelor (3 months); Ticagrelor (9 months)	Acetylsalicylic acid/Ticagrelor (12 months)	x	x	x	x		x			No
REDUCE	2019	NCT02118870	Multi-continental study	Industry	24	1496	60.5	80		0.92	Acetylsalicylic acid/P2Y12 inhibitor	Acetylsalicylic acid (12 months)/P2Y12 inhibitor (3 months)	x	x		x		x			No
SPIRIT	2016	NCT01371058	Asia/Australia/other	Institutional	24	350	58.84	69.7			Acetylsalicylic acid (30 days); Acetylsalicylic acid/Clopidogrel 75 mg (1 year)	Acetylsalicylic acid/Clopidogrel 150 mg (30 days); Acetylsalicylic acid/Clopidogrel 75 mg (1 year)		x	x	x					Yes: Renal insufficiency (clinician reported/medical record)
SPIRIT	2016	NCT01371058	Asia/Australia/other	Institutional	24	350	58.84	69.7			Acetylsalicylic acid/Clopidogrel 150 mg (30 days); Acetylsalicylic acid/Clopidogrel 75 mg (1 year)	Acetylsalicylic acid/Clopidogrel 150 mg/Policosanol (30 days); Acetylsalicylic acid/Clopidogrel 75 mg (1 year)		x	x	x					Yes: Renal insufficiency (clinician reported/medical record)
SPIRIT	2016	NCT01371058	Asia/Australia/other	Institutional	24	350	58.84	69.7			Acetylsalicylic acid (30 days); Acetylsalicylic acid/Clopidogrel 75 mg (1 year)	Acetylsalicylic acid/Clopidogrel 150 mg/Policosanol (30 days); Acetylsalicylic acid/Clopidogrel 75 mg (1 year)		x	x	x					Yes: Renal insufficiency (clinician reported/medical record)
DAPT vs. DAPT - Salicylates with P2Y12 inhibitors vs. other dosage of salicylates with P2Y12 inhibitors
ARCTIC	2012	NCT00827411	Europe	Industry	30	2440	63	80.7			Acetylsalicylic acid/Clopidogrel	Acetylsalicylic acid/Clopidogrel (monitored dose-adaptation)	x	x	x	x		x			No
OPT	2015	NCT01094457	Asia/Australia/other	Government	24	840	59.7	66			Acetylsalicylic acid/Clopidogrel 75 mg	Acetylsalicylic acid/Clopidogrel 150 mg	x	x	x	x	x	x			Yes: Kidney disease (clinician reported/medical record)
HOST-REDUCE-POLYTECH-ACS	2020	NCT02193971	Asia/Australia/other	Industry	36	2338	58.8	89.2		1.03	Acetylsalicylic acid/Prasugrel 5 mg	Acetylsalicylic acid/Prasugrel 10 mg	x	x	x	x		x			No
Tiger*	2021	NCT04255602	Asia/Australia/other	Institutional	12	2120					Acetylsalicylic acid/Ticagrelor 60 mg	Acetylsalicylic acid/Ticagrelor 90 mg		x		x		x	x		Yes: eGFR < 15 ml/min/1.73m2
DAPT vs. DAPT - Salicylates with P2Y12 inhibitors vs. other (combinations of) salicylates with P2Y12 inhibitors
HOPE-TAILOR*	2017	NCT02944123	Asia/Australia/other	Institutional	6	100					Acetylsalicylic acid/Clopidogrel	Acetylicsalicylic acid/Prasugrel		x	x	x		x			Yes: serum creatinine > 2.5 mg/dL
TRILOGY ACS	2012	NCT00699998	Multi-continental study	Industry	17	7243	66	61	73		Acetylsalicylic acid/Clopidogrel	Acetylsalicylic acid/Prasugrel	x	x	x	x		x			Yes: Dialysis
CHANCE-2	2021	NCT04078737	Asia/Australia/other	Industry/Government	3	6412	64.8	66.8			Acetylsalicylic acid/Clopidogrel	Acetylsalicylic acid/Ticagrelor	x		x	x		x			Yes: serum creatinine > 1.5x ULN
HOPE-TAILOR*	2017	NCT02944123	Asia/Australia/other	Institutional	6	100					Acetylsalicylic acid/Clopidogrel	Acetylicsalicylic acid/Ticagrelor		x	x	x		x			Yes: serum creatinine > 2.5 mg/dL
PRINCE	2019	NCT02506140	Asia/Australia/other	Government/Institutional	12	675	61	73.2			Acetylsalicylic acid/Clopidogrel	Acetylsalicylic acid/Ticagrelor	x	x	x	x		x			Yes: Renal insufficiency (clinician reported/medical record)
VaLiDate‐R*	2019	NCT03775746	Europe	Industry	6	150					Acetylsalicylic acid/Clopidogrel	Acetylicsalicylic acid/Ticagrelor	x	x	x	x	x	x			No
CLEAN	2012	NCT00821834	Asia/Australia/other	Industry	12	931	68	71			Acetylsalicylic acid/Clopidogrel	Acetylsalicylic acid/Ticlopidine	x		x	x		x	x		No
HOPE-TAILOR*	2017	NCT02944123	Asia/Australia/other	Institutional	6	100					Acetylsalicylic acid/Prasugrel	Acetylicsalicylic acid/Ticagrelor		x	x	x		x			Yes: serum creatinine > 2.5 mg/dL
GLOBAL LEADERS	2018	NCT01813435	Multi-continental study	Industry	24	15991	65	77			Acetylsalicylic acid/Ticagrelor (1 month); Ticagrelor (24 months)	Acetylsalicylic acid (24 months) with Clopidogrel or Ticagrelor (12 months)	x		x	x		x			No
ISAR-CAUTION	2014	NCT00640679	Europe	Institutional	3	782	66.9	80.2		1.03	Acetylsalicylic acid with gradual Clopidogrel discontinuation	Acetylsalicylic acid with abrupt Clopidogrel discontinuation	x	x	x	x		x	x		No
Park et al., 2013	2013	NCT01584791	Asia/Australia/other	Industry	0.9	148	62.2	69.6			Acetylsalicylic acid/Clopidogrel napadisilate	Acetylsalicylic acid/Clopidogrel bisulfate	x		x	x		x			No
Cui et al., 2016*	2016	NCT02689037	Asia/Australia/other	Institutional	12	198					Acetylsalicylic acid/Clopidogrel	Acetylsalicylic acid/Clopidogrel combined with PTA	x	x		x		x			No
REDUCE	2017	NCT00738894	Multi-continental study	Industry	24	664	45.2	54.4			Acetylsalicylic acid with Clopidogrel or Dipyridamole	Acetylsalicylic acid with Clopidogrel or Dipyridamole combined with PFO closure	x	x		x		x	x		No
VISSIT	2015	NCT00816166	North America	Industry/Institutional	12	112	61.8	65.2			Acetylsalicylic acid (12 months)/Clopidogrel (3 months)	Acetylsalicylic acid (12 months)/Clopidogrel (3 months) combined with balloon-expandable stent	x					x			No
DAPT vs. DAPT - Salicylates with P2Y12 inhibitors vs. salicylates with other platelet inhibitors
SAFE study*	2017	NCT02959606	Asia/Australia/other	Industry	6	272					Acetylsalicylic acid/Clopidogrel	Acetylsalicylic acid/Sarpogrelate	x			x		x	x		No
DAPT vs. SAPT - Salicylates with P2Y12 inhibitors vs. P2Y12 inhibitors
SMART-CHOICE	2019	NCT02079194	Asia/Australia/other	Industry	12	2993	64.5	73.2			Acetylsalicylic acid/P2Y12 inhibitor	P2Y12 inhibitor	x	x	x	x		x			No
OPT-PEACE	2022	NCT03198741	Asia/Australia/other	Institutional	12	505	57	74		0.8	Acetylsalicylic acid/Clopidogrel	Clopidogrel	x	x		x					Yes: eGFR < 30 ml/min/1.73m2
ELECTRA-SIRIO 2*	2021	NCT04718025	Europe	Industry	12	4500					Acetylsalicylic acid/Ticagrelor	Ticagrelor	x	x		x		x			Yes: eGFR < 15 ml/min/1.73m2 or eGFR > 60 ml/min/1.73m2
TWILIGHT	2020	NCT02270242	North America	Industry	12	2620	65.1	76.2			Acetylsalicylic acid/Ticagrelor	Ticagrelor	x	x	x	x		x			Yes: Dialysis
Salicylates with P2Y12 inhibitors vs. P2Y12 inhibitors with direct oral anticoagulants
GEMINI-ACS-1	2017	NCT02293395	Multi-continental study	Industry	10.8667	3037	62	75			Acetylsalicylic acid/P2Y12 inhibitor	P2Y12 inhibitor/Rivaroxaban	x	x	x	x		x			Yes: eGFR < 20 ml/min/1.73m2
Salicylates with P2Y12 inhibitors vs. vitamin K antagonists
ACTIVE W	2006	NCT00243178	Multi-continental study	Industry	15.36	6706	70.2	66			Acetylsalicylic acid/Clopidogrel	Vitamin K antagonist	x	x	x	x		x			No
ARCH	2014	NCT00235248	Multi-continental study	Government	36	349	69.4	72			Acetylsalicylic acid/Clopidogrel	Warfarin	x	x	x	x	x	x	x		No
Salicylates with P2Y12 inhibitors vs. direct oral anticoagulants
ADANCE*	2014	NCT01924325	Asia/Australia/other	Government/Unspecified/miscellaneous	3	5500					Acetylsalicylic acid/Clopidogrel	Apixaban	x	x	x	x		x			Yes: eGFR < 30 ml/min/1.73m2 and/or serum creatinine > 4.0 mg/dL
ADRIFT	2020	NCT03273322	Europe	Industry/Institutional	3	105	77	63	63		Acetylsalicylic acid/Clopidogrel	Rivaroxaban	x	x		x		x			Yes: eGFR < 30 ml/min/1.73m2
GALILEO	2020	NCT02556203	Multi-continental study	Industry	17	1644	80.5	51.4	73.4		Acetylsalicylic acid/Clopidogrel	Rivaroxaban	x	x	x	x		x			Yes: eGFR < 30 ml/min/1.73m2
GALILEO-4D	2020	NCT02833948	Multi-continental study	Industry	3	231	80.1	64.0693	75.1		Acetylsalicylic acid/Clopidogrel	Rivaroxaban	x	x				x			Yes: eGFR < 30 ml/min/1.73m2
TAPT - SALICYLATES WITH P2Y12 INHIBITORS AND OTHER PLATELET INHIBITORS
TAPT vs. DAPT - Salicylates with P2Y12 inhibitors and other platelet inhibitors vs. salicylates with P2Y12 inhibitors
ACCEL-LOADING-ACS	2015	NCT01354808	Asia/Australia/other	Institutional	1	218	63.5	69.7	80		Acetylsalicylic acid/Clopidogrel/Cilostazol	Acetylsalicylic acid/Clopidogrel		x	x	x					Yes: serum creatinine > 3.0 mg/dL
CILON-T	2011	NCT00776828	Asia/Australia/other	Government/Institutional	6	915	64.4	68.4		1	Acetylsalicylic acid/Clopidogrel/Cilostazol	Acetylsalicylic acid/Clopidogrel	x	x	x	x		x			Yes: serum creatinine > 2.0 mg/dL
CREATIVE	2018	NCT01779401	Asia/Australia/other	Government	18	1076	58	60			Acetylsalicylic acid/Clopidogrel/Cilostazol	Acetylsalicylic acid/Clopidogrel	x	x	x	x		x			Yes: serum creatinine > 2.0 mg/dL
CSPS.com	2019	NCT01995370	Asia/Australia/other	Industry	16.8	1879	69.7	70			Acetylsalicylic acid/Clopidogrel/Cilostazol	Acetylsalicylic acid/Clopidogrel	x	x	x	x	x	x	x		Yes: Renal insufficiency (clinician reported/medical record)
DECLARE-LONG II	2011	NCT00589927	Asia/Australia/other	Industry/Not for profit organisation	12	299	61.5	70.8			Acetylsalicylic acid/Clopidogrel/Cilostazol	Acetylsalicylic acid/Clopidogrel	x	x	x	x					Yes: serum creatinine > 2.0 mg/dL
DECREASE-PCI	2017	NCT01346865	Asia/Australia/other	Industry/ Not for profit organisation	12	404	62.2	71.3			Acetylsalicylic acid/Clopidogrel/Cilostazol	Acetylsalicylic acid/Clopidogrel	x		x	x		x			Yes: serum creatinine > 2.0 mg/dL
Han et al., 2009	2009	NCT00404716	Asia/Australia/other	Institutional	12	1212	59.9	73.3			Acetylsalicylic acid/Clopidogrel/Cilostazol	Acetylsalicylic acid/Clopidogrel	x	x	x	x		x			No
HOST-ASSURE	2013	NCT01267734	Asia/Australia/other	Government/Institutional	12	3755	63	68			Acetylsalicylic acid/Clopidogrel/Cilostazol	Acetylsalicylic acid/Clopidogrel	x	x	x	x		x			No
Youn et al., 2013	2013	NCT01192724	Asia/Australia/other	Industry	12	615	64.6	63.6		0.9	Acetylsalicylic acid/Clopidogrel/Cilostazol	Acetylsalicylic acid/Clopidogrel	x	x	x	x					Yes: serum creatinine > 3.0 mg/dL
Zhu et al., 2015	2015	NCT00404781	Asia/Australia/other	Industry	12	305	60.2	65.9			Acetylsalicylic acid/Clopidogrel/Cilostazol	Acetylsalicylic acid/Clopidogrel	x	x	x	x		x			Yes: Kidney disease (clinician reported/medical record)
TARDIS	2018	NCT01661322	Multi-continental study	Government/Not for profit organisation	3	3096	69	63			Acetylsalicylic acid/Clopidogrel/Dipyridamole	Acetylsalicylic acid with Clopidogrel or Dipyridamole	x	x		x		x			No
SALICYLATES WITH P2Y12 INHIBITORS AND VITAMIN K ANTAGONISTS
Salicylates with P2Y12 inhibitors and vitamin K antagonists vs. salicylates with P2Y12 inhibitors
MUSICA-2*	2013	NCT01141153	Europe	Government	12	304					Acetylsalicylic acid/Clopidogrel/Acenocoumarol	Acetylsalicylic acid/Clopidogrel	x	x	x	x		x			Yes: eGFR < 30 ml/min/1.73m2
Salicylates with P2Y12 inhibitors and vitamin K antagonists vs. salicylates with P2Y12 inhibitors and direct oral anticoagulants
EARLY-MYO-LVT*	2020	NCT03764241	Asia/Australia/other	Industry	12	280					Acetylsalicylic acid/Clopidogrel/Warfarin	Acetylsalicylic acid/Clopidogrel/Rivaroxaban	x		x	x					Yes: eGFR < 50 ml/min/1.73m2
PIONEER AF-PCI	2016	NCT01830543	Multi-continental study	Industry	12	2124	70.1	74.5	78.8333		Acetylsalicylic acid/Clopidogrel/Warfarin	Acetylsalicylic acid/Clopidogrel/Rivaroxaban	x	x	x	x		x			Yes: eGFR < 30 ml/min/1.73m2
Salicylates with P2Y12 inhibitors and vitamin K antagonists vs. salicylates with direct oral anticoagulants
APPROACH-ACS-AF*	2021	NCT02789917	Europe	Industry/Government	6	400					Acetylsalicylic acid/Clopidogrel/Phenprocoumon	Acetylsalicylic acid/Apixaban	x	x	x	x	x	x			Yes: eGFR < 30 ml/min/1.73m2
Salicylates with P2Y12 inhibitors and vitamin K antagonists vs. P2Y12 inhibitors with direct oral anticoagulants
ENTRUST-AF-PCI	2019	NCT02866175	Multi-continental study	Industry	13	1506	69.5	74.5	71.8		Acetylsalicylic acid/P2Y12 inhibitor/VKA	P2Y12 inhibitor/Edoxaban	x	x	x	x		x			Yes: eGFR < 15 ml/min/1.73m2 and/or End-stage kidney disease
RE-DUAL PCI	2017	NCT02164864	Multi-continental study	Industry	14	2725	64.2148	69.4312	71.214		Acetylsalicylic acid/P2Y12 inhibitor/Warfarin	P2Y12 inhibitor/Dabigatran	x		x	x		x	x		Yes: eGFR < 30 ml/min/1.73m2 and/or Kidney transplant
PIONEER AF-PCI	2016	NCT01830543	Multi-continental study	Industry	12	2124	70.1	74.5	78.8333		Acetylsalicylic acid/Clopidogrel/Warfarin	Clopidogrel/Rivaroxaban	x	x	x	x		x			Yes: eGFR < 30 ml/min/1.73m2
RT-AF*	2015	NCT02334254	Asia/Australia/other	Unspecified/miscellaneous	12	420					Acetylsalicylic acid/Clopidogrel/Warfarin	Ticagrelor/Rivaroxaban	x	x		x		x			No
Salicylates with P2Y12 inhibitors and vitamin K antagonists vs. vitamin K antagonists with direct oral anticoagulants
MANJUSRI	2021	NCT02206815	Asia/Australia/other	Industry	6	296	69.4	63.9			Acetylsalicylic acid/Clopidogrel/Warfarin	Warfarin/Ticagrelor	x	x	x	x	x				Yes: eGFR < 30 ml/min/1.73m2
SALICYLATES WITH P2Y12 INHIBITORS AND ORAL ANTICOAGULANTS
Salicylates with P2Y12 inhibitors and oral anticoagulants vs. P2Y12 inhibitors and oral anticoagulants
WOEST	2013	NCT00769938	Europe	Institutional	12	573	69.9	80			Acetylsalicylic acid or Carbasalate calcium with Clopidogrel and Oral anticoagulantia	Clopidogrel and Oral anticoagulantia	x	x	x	x		x			No
SALICYLATES WITH P2Y12 INHIBITORS AND DIRECT ORAL ANTICOAGULANTS
Salicylates with P2Y12 inhibitors and direct oral anticoagulants vs. salicylates with P2Y12 inhibitors
VaLiDate‐R*	2019	NCT03775746	Europe	Industry	6	150					Acetylsalicylic acid/Clopidogrel/Rivaroxaban	Acetylsalicylic acid/Clopidogrel	x	x	x	x	x	x			No
VaLiDate‐R*	2019	NCT03775746	Europe	Industry	6	150					Acetylsalicylic acid/Clopidogrel/Rivaroxaban	Acetylsalicylic acid/Ticagrelor	x	x	x	x	x	x			No
Salicylates with P2Y12 inhibitors and direct oral anticoagulants vs. P2Y12 inhibitors with direct oral anticoagulants
PIONEER AF-PCI	2016	NCT01830543	Multi-continental study	Industry	12	2124	70.1	74.5	78.8333		Acetylsalicylic acid/Clopidogrel/Rivaroxaban	Clopidogrel/Rivaroxaban	x	x	x	x		x			Yes: eGFR < 30 ml/min/1.73m2
DAPT - SALICYLATES WITH OTHER PLATELET INHIBITORS
Salicylates with other platelet inhibitors vs. placebo
PRoFESS	2009	NCT00153062	Multi-continental study	Industry	28.8	20332	66.2	64			Acetylsalicylic acid/Dipyridamole	Placebo	x	x	x	x		x			Yes: eGFR < 36 ml/min/1.73m2 and/or serum creatinine > 3.0 mg/dL
DAPT vs. TAPT - Salicylates with other platelet inhibitors vs. salicylates
ECLIPse	2013	NCT00741286	Asia/Australia/other	Industry	3	203	65	75			Acetylsalicylic acid/Cilostazol	Acetylsalicylic acid						x			Yes: serum creatinine > 3.0 mg/dL
CATHARSIS	2015	NCT00333164	Asia/Australia/other	Government/Institutional	24	163	68.3	65.6442			Acetylsalicylic acid/Cilostazol	Acetylsalicylic acid	x	x	x	x		x	x		Yes: serum creatinine > 2.0 mg/dL
SPAD trial*	2014	NCT01188824	Asia/Australia/other	Industry	12	800					Acetylsalicylic acid/Cilostazol	Acetylsalicylic acid	x	x	x	x		x			Yes: eGFR < 30 ml/min/1.73m2
JASAP	2011	NCT00311402	Asia/Australia/other	Industry	15.3	1294	66.1	71.5			Acetylsalicylic acid/Dipyridamole	Acetylsalicylic acid	x	x	x	x		x			Yes: Renal insufficiency (clinician reported/medical record)
DAPT vs. DAPT - Salicylates with other platelet inhibitors vs. salicylates with P2Y12 inhibitors
Kwon et al., 2011	2011	NCT00130039	Asia/Australia/other	Industry	7	457	65.5	51.2			Acetylsalicylic acid/Cilostazol	Acetylsalicylic acid/Clopidogrel		x	x	x		x			No
DAPT vs. SAPT - Salicylates with other platelet inhibitors vs. P2Y12 inhibitors
PRoFESS	2009	NCT00153062	Multi-continental study	Industry	28.8	20332	66.2	64			Acetylsalicylic acid/Dipyridamole	Clopidogrel	x	x	x	x		x			Yes: eGFR < 36 ml/min/1.73m2 and/or serum creatinine > 3.0 mg/dL
ANTIPLATELETS WITH ORAL ANTICOAGULANTIA
Antiplatelets with vitamin K antagonists vs. antiplatelets
Hurlen 2002	2002	NR	Europe	Government	47.4743	3630	60	77			Acetylsalicylic acid/Warfarin	Acetylsalicylic acid	x		x	x					No
WAVE	2007	NCT00125671	Multi-continental study	Government/Institutional/Not for profit organisation	35	2161	63.8	73.6			Antiplatelet/Vitamin K antagonist	Antiplatelet	x	x		x		x	x		Yes: Dialysis
Antiplatelets with oral anticoagulantia vs. oral anticoagulantia
Hurlen 2002	2002	NR	Europe	Government	47.4743	3630	60	77			Acetylsalicylic acid/Warfarin	Warfarin	x		x	x					No
OAC-ALONE study	2018	NCT01962545	Asia/Australia/other	Industry	12	690	75.1	85.3	25.5		Single antiplatelet therapy (Acetylsalicylic acid or Clopidogrel) with Oral anticoagulantia (Warfarin or DOAC)	Oral anticoagulantia (Warfarin or DOAC)	x	x		x	x	x			No
AFIRE	2019	NCT02642419	Asia/Australia/other	Industry	24.1	2215	74.4	79.1	62.2		Antiplatelet (Acetylsalicylic acid, Clopidogrel, Ticagrelor or Prasugrel) with Rivaroxaban	Rivaroxaban	x	x		x	x	x			No
SALICYLATES WITH DIRECT ORAL ANTICOAGULANTS
Salicylates with direct oral anticoagulants vs. salicylates
COMPASS	2017	NCT01776424	Multi-continental study	Industry	23	27395	68.2	78.2			Acetylsalicylic acid/Rivaroxaban	Acetylsalicylic acid	x	x		x		x	x		Yes: eGFR < 15 ml/min/1.73m2
VOYAGER PAD	2020	NCT02504216	Multi-continental study	Industry	30	6564	67	74.1			Acetylsalicylic acid/Rivaroxaban	Acetylsalicylic acid	x	x	x	x		x	x		Yes: eGFR < 15 ml/min/1.73m2 and/or Dialysis
Salicylates with direct oral anticoagulants vs. salicylates with P2Y12 inhibitors
AGRIPPA*	2020	NCT04229264	Multi-continental study	Industry	12	196					Acetylsalicylic acid/Apixaban	Acetylsalicylic acid/Clopidogrel	x	x	x	x		x	x		Yes: eGFR < 30 ml/min/1.73m2
Salicylates with direct oral anticoagulants vs. direct oral anticoagulants
COMPASS	2017	NCT01776424	Multi-continental study	Industry	23	27395	68.2	78.2			Acetylsalicylic acid/Rivaroxaban	Rivaroxaban	x	x		x		x	x		Yes: eGFR < 15 ml/min/1.73m2
P2Y12 INHIBITORS WITH ORAL ANTICOAGULANTS
P2Y12 inhibitors with oral anticoagulants vs. oral anticoagulants
POPular-TAVI	2020	NCT02247128	Europe	Institutional	12	313	81	55	54.5		Clopidogrel/Oral anticoagulation (VKA or DOAC)	Oral anticoagulation (VKA or DOAC)	x	x	x	x		x			No
P2Y12 INHIBITORS WITH DIRECT ORAL ANTICOAGULANTS
P2Y12 inhibitors with direct oral anticoagulants vs. other (dosage/timing of) P2Y12 inhibitors with direct oral anticoagulants
ReDUAL PCI Real Life Study*	2021	NCT04688723	Europe	Industry	12	1000					Clopidogrel/Dabigatran	Ticagrelor/Dabigatran	x		x	x		x			Yes: eGFR < 30 ml/min/1.73m2

[truncated: 2 more sheets: 9. Glucose-lowering (mono), 10. Glucose-lowering (multiple)]
